# Supplementary material for: Crystal structure of (E)-2-[1-(benzo[d][1,3]dioxol-5-yl)ethyl­idene]-N-methyl­hydrazine-1-carbo­thio­amide
Source: Acta Crystallogr E Crystallogr Commun. 2015 Jan 1;71(Pt 1):o35–6. doi: 10.1107/S2056989014026395 (PMC4331916; doi:10.1107/S2056989014026395)
Supplement: Supplementary file 1 [file e-71-00o35-sup1.cif]

##############################################################################
#                                                                            #
# This CIF contains the data in a paper accepted for publication in          #
# Acta Crystallographica Section E. It conforms to the requirements of       #
# Notes for Authors for Acta Crystallographica Section E, and has been       #
# peer reviewed under the auspices of the IUCr Commission on Journals.       #
#                                                                            #
# Full details of the Crystallographic Information File format               #
# are given in the paper "The Crystallographic Information File (CIF):       #
# a New Standard Archive File for Crystallography" by S. R. Hall, F. H.      #
# Allen and I. D. Brown [Acta Cryst. (1991), A47, 655-685].                  #
#                                                                            #
# The current version of the core CIF dictionary is obtainable from          #
# ftp://ftp.iucr.org/pub/cif_core.dic.                                       #
#                                                                            #
# Software is freely available for graphical display of the structure(s)     #
# in this CIF. For information consult the CIF software page                 #
# http://www.iucr.org/resources/cif/software.                                #
#                                                                            #
# This file may be used for bona fide research purposes within the           #
# scientific community so long as proper attribution is given to the journal # 
# article from which it was obtained.                                        #
#                                                                            #
##############################################################################
data_I
_audit_creation_method     SHELXL-97
_database_code_depnum_ccdc_archive     'CCDC 1036961'
_chemical_name_systematic
;\
(<i>E</i>)-2-[1-(Benzo[<i>d</i>][1,3]dioxol-5-yl)ethylidene]-<i>N</i>-\
methylhydrazine-1-carbothioamide
;
_chemical_name_common     ?
_chemical_formula_moiety     'C11 H13 N3 O2 S1'
_chemical_formula_sum     'C11 H13 N3 O2 S1'
_chemical_formula_iupac     'C11 H13 N3 O2 S1'
_chemical_formula_weight     251.30
_chemical_melting_point     ?
_symmetry_cell_setting     monoclinic
_symmetry_space_group_name_H-M     'P 21/c'
_symmetry_space_group_name_Hall     '-P 2ybc'
loop_
    _symmetry_equiv_pos_as_xyz
    'x, y, z'
    '-x, y+1/2, -z+1/2'
    '-x, -y, -z'
    'x, -y-1/2, z-1/2'
_cell_length_a     8.7927(4)
_cell_length_b     12.5979(6)
_cell_length_c     10.9254(4)
_cell_angle_alpha     90.00
_cell_angle_beta     106.098(3)
_cell_angle_gamma     90.00
_cell_volume     1162.75(9)
_cell_formula_units_Z     4
_cell_measurement_reflns_used     ?
_cell_measurement_theta_min     2.41
_cell_measurement_theta_max     26.98
_cell_measurement_temperature     200(2)
_exptl_crystal_description     prism
_exptl_crystal_colour     colourless
_exptl_crystal_size_max     0.2
_exptl_crystal_size_mid     0.1
_exptl_crystal_size_min     0.1
_exptl_crystal_density_diffrn     1.436
_exptl_crystal_density_meas     ?
_exptl_crystal_density_method     'not measured'
_exptl_crystal_F_000     528
_exptl_absorpt_coefficient_mu     0.272
_exptl_absorpt_correction_type     none
_exptl_absorpt_process_details     ?
_exptl_absorpt_correction_T_min     ?
_exptl_absorpt_correction_T_max     ?
_exptl_special_details     ?
_diffrn_ambient_temperature     200(2)
_diffrn_radiation_type     MoK\a
_diffrn_radiation_wavelength     0.71073
_diffrn_radiation_monochromator     graphite
_diffrn_measurement_device_type     'Stoe IPDS-1'
_diffrn_measurement_method     '\f scans'
_diffrn_detector_area_resol_mean     ?
_diffrn_reflns_number     12631
_diffrn_reflns_av_R_equivalents     0.0337
_diffrn_reflns_av_sigmaI/netI     0.0202
_diffrn_reflns_theta_min     2.41
_diffrn_reflns_theta_max     26.98
_diffrn_reflns_theta_full     26.98
_diffrn_measured_fraction_theta_max     0.998
_diffrn_measured_fraction_theta_full     0.998
_diffrn_reflns_limit_h_min     -11
_diffrn_reflns_limit_h_max     11
_diffrn_reflns_limit_k_min     -16
_diffrn_reflns_limit_k_max     16
_diffrn_reflns_limit_l_min     -13
_diffrn_reflns_limit_l_max     13
_diffrn_standards_number     ?
_diffrn_standards_interval_count     ?
_diffrn_standards_interval_time     ?
_diffrn_standards_decay_%     ?
_refine_special_details
;
Refinement of <i>F</i>^2^ against ALL reflections. The weighted <i>R</i>-factor
<i>wR</i> and goodness of fit <i>S</i> are based on <i>F</i>^2^, conventional
<i>R</i>-factors <i>R</i> are based on <i>F</i>, with <i>F</i> set to zero for
negative <i>F</i>^2^. The threshold expression of <i>F</i>^2^ >
\s(<i>F</i>^2^) is used only for calculating <i>R</i>-factors(gt) <i>etc</i>.
and is not relevant to the choice of reflections for refinement.
<i>R</i>-factors based on <i>F</i>^2^ are statistically about twice as large
as those based on <i>F</i>, and <i>R</i>- factors based on ALL data will be
even larger.
;
_reflns_number_total     2530
_reflns_number_gt     2166
_reflns_threshold_expression     I>2sigma(I)
_refine_ls_structure_factor_coef     Fsqd
_refine_ls_matrix_type     full
_refine_ls_R_factor_all     0.0472
_refine_ls_R_factor_gt     0.0380
_refine_ls_wR_factor_gt     0.0914
_refine_ls_wR_factor_ref     0.0957
_refine_ls_goodness_of_fit_ref     1.057
_refine_ls_restrained_S_all     1.057
_refine_ls_number_reflns     2530
_refine_ls_number_parameters     157
_refine_ls_number_restraints     0
_refine_ls_hydrogen_treatment     constr
_refine_ls_weighting_scheme     calc
_refine_ls_weighting_details
         'calc w=1/[\s^2^(Fo^2^)+(0.0452P)^2^+0.3583P] where P=(Fo^2^+2Fc^2^)/3'
_atom_sites_solution_hydrogens     geom
_atom_sites_solution_primary     direct
_atom_sites_solution_secondary     difmap
_refine_ls_shift/su_max     0.000
_refine_ls_shift/su_mean     0.000
_refine_diff_density_max     0.220
_refine_diff_density_min     -0.205
_refine_ls_extinction_method
;
SHELXL97 (Sheldrick, 2008)
;
_refine_ls_extinction_coef     0.012(3)
_refine_ls_extinction_expression
                                    Fc^*^=kFc[1+0.001xFc^2^\l^3^/sin(2\q)]^-1/4^
loop_
    _atom_type_symbol
    _atom_type_description
    _atom_type_scat_dispersion_real
    _atom_type_scat_dispersion_imag
    _atom_type_scat_source
    C C 0.0033 0.0016 'International Tables Vol C Tables 4.2.6.8 and 6.1.1.4'
    H H 0.0000 0.0000 'International Tables Vol C Tables 4.2.6.8 and 6.1.1.4'
    N N 0.0061 0.0033 'International Tables Vol C Tables 4.2.6.8 and 6.1.1.4'
    O O 0.0106 0.0060 'International Tables Vol C Tables 4.2.6.8 and 6.1.1.4'
    S S 0.1246 0.1234 'International Tables Vol C Tables 4.2.6.8 and 6.1.1.4'
_computing_data_collection
;
<i>X-AREA</i> (Stoe & Cie, 2008)
;
_computing_cell_refinement
;
<i>X-AREA</i> (Stoe & Cie, 2008)
;
_computing_data_reduction
;
<i>X-RED32</i> (Stoe & Cie, 2008)
;
_computing_structure_solution
;
SHELXS97 (Sheldrick, 2008)
;
_computing_structure_refinement
;
SHELXL97 (Sheldrick, 2008)
;
_computing_molecular_graphics
;
DIAMOND (Brandenburg, 2006)
;
_computing_publication_material
;
SHELXL97 (Sheldrick, 2008), PLATON (Spek, 2009) and publCIF
(Westrip, 2010)
;
loop_
    _atom_site_type_symbol
    _atom_site_label
    _atom_site_fract_x
    _atom_site_fract_y
    _atom_site_fract_z
    _atom_site_U_iso_or_equiv
    _atom_site_adp_type
    _atom_site_calc_flag
    _atom_site_refinement_flags
    _atom_site_occupancy
    _atom_site_symmetry_multiplicity
    _atom_site_disorder_assembly
    _atom_site_disorder_group
    C C1 0.79760(18) 0.61024(12) 0.64282(15) 0.0335(3) Uani d . 1 1 . .
    C C2 0.67988(19) 0.60308(14) 0.52567(16) 0.0376(4) Uani d . 1 1 . .
    H H2 0.5718 0.5929 0.5224 0.045 Uiso calc R 1 1 . .
    C C3 0.72677(19) 0.61135(13) 0.41723(15) 0.0363(4) Uani d . 1 1 . .
    C C4 0.8828(2) 0.62849(14) 0.41992(16) 0.0389(4) Uani d . 1 1 . .
    C C5 0.9996(2) 0.63636(16) 0.53155(17) 0.0459(4) Uani d . 1 1 . .
    H H5 1.1066 0.6488 0.5329 0.055 Uiso calc R 1 1 . .
    C C6 0.9547(2) 0.62527(14) 0.64410(17) 0.0396(4) Uani d . 1 1 . .
    H H6 1.0337 0.6281 0.7235 0.048 Uiso calc R 1 1 . .
    O O1 0.63513(15) 0.60420(12) 0.29353(11) 0.0499(3) Uani d . 1 1 . .
    C C7 0.7408(2) 0.61449(15) 0.21584(17) 0.0429(4) Uani d . 1 1 . .
    H H7A 0.7070 0.6739 0.1551 0.052 Uiso calc R 1 1 . .
    H H7B 0.7407 0.5485 0.1666 0.052 Uiso calc R 1 1 . .
    O O2 0.89564(15) 0.63434(12) 0.29772(12) 0.0513(4) Uani d . 1 1 . .
    C C8 0.75138(18) 0.60240(12) 0.76304(15) 0.0335(3) Uani d . 1 1 . .
    N N1 0.60559(16) 0.62379(11) 0.75398(13) 0.0359(3) Uani d . 1 1 . .
    N N2 0.55651(16) 0.61080(11) 0.86408(13) 0.0368(3) Uani d . 1 1 . .
    H H1N2 0.5828 0.5535 0.9113 0.055 Uiso d R 1 1 . .
    C C9 0.8720(2) 0.57270(15) 0.88417(17) 0.0433(4) Uani d . 1 1 . .
    H H9A 0.8400 0.6009 0.9568 0.065 Uiso calc PR 0.50 1 . .
    H H9B 0.9750 0.6025 0.8843 0.065 Uiso calc PR 0.50 1 . .
    H H9C 0.8802 0.4952 0.8907 0.065 Uiso calc PR 0.50 1 . .
    H H9D 0.9568 0.5315 0.8644 0.065 Uiso calc PR 0.50 1 . .
    H H9E 0.8218 0.5299 0.9370 0.065 Uiso calc PR 0.50 1 . .
    H H9F 0.9166 0.6372 0.9305 0.065 Uiso calc PR 0.50 1 . .
    C C10 0.42636(18) 0.66446(12) 0.87292(15) 0.0328(3) Uani d . 1 1 . .
    N N3 0.37103(17) 0.73745(11) 0.78479(14) 0.0407(3) Uani d . 1 1 . .
    H H1N3 0.4212 0.7432 0.7257 0.061 Uiso d R 1 1 . .
    S S1 0.34744(5) 0.63743(3) 0.99435(4) 0.03782(15) Uani d . 1 1 . .
    C C11 0.2532(2) 0.81607(15) 0.79064(19) 0.0491(5) Uani d . 1 1 . .
    H H11A 0.2636 0.8777 0.7387 0.074 Uiso calc PR 0.25 1 . .
    H H11B 0.2690 0.8384 0.8792 0.074 Uiso calc PR 0.25 1 . .
    H H11C 0.1473 0.7854 0.7579 0.074 Uiso calc PR 0.25 1 . .
    H H11D 0.1896 0.7900 0.8452 0.074 Uiso calc PR 0.75 1 . .
    H H11E 0.1842 0.8292 0.7047 0.074 Uiso calc PR 0.75 1 . .
    H H11F 0.3059 0.8823 0.8260 0.074 Uiso calc PR 0.75 1 . .
loop_
    _atom_site_aniso_label
    _atom_site_aniso_U_11
    _atom_site_aniso_U_22
    _atom_site_aniso_U_33
    _atom_site_aniso_U_12
    _atom_site_aniso_U_13
    _atom_site_aniso_U_23
    C1 0.0351(8) 0.0332(8) 0.0342(8) 0.0027(6) 0.0129(6) 0.0018(6)
    C2 0.0319(8) 0.0451(9) 0.0384(9) 0.0008(6) 0.0142(7) 0.0023(7)
    C3 0.0353(8) 0.0395(8) 0.0343(8) 0.0004(6) 0.0098(6) -0.0001(6)
    C4 0.0409(9) 0.0447(9) 0.0355(8) -0.0020(7) 0.0179(7) 0.0002(7)
    C5 0.0339(8) 0.0634(12) 0.0439(10) -0.0059(8) 0.0164(7) -0.0005(8)
    C6 0.0346(8) 0.0483(9) 0.0369(9) -0.0010(7) 0.0114(7) 0.0003(7)
    O1 0.0403(7) 0.0789(9) 0.0314(6) -0.0050(6) 0.0111(5) -0.0002(6)
    C7 0.0473(10) 0.0492(10) 0.0354(9) -0.0048(8) 0.0167(7) -0.0046(7)
    O2 0.0435(7) 0.0788(10) 0.0360(7) -0.0057(6) 0.0182(6) 0.0010(6)
    C8 0.0354(8) 0.0328(7) 0.0343(8) 0.0018(6) 0.0129(6) 0.0027(6)
    N1 0.0384(7) 0.0407(7) 0.0326(7) 0.0052(6) 0.0165(6) 0.0050(5)
    N2 0.0391(7) 0.0416(7) 0.0334(7) 0.0071(6) 0.0164(6) 0.0084(6)
    C9 0.0388(9) 0.0531(10) 0.0379(9) 0.0000(7) 0.0101(7) 0.0081(7)
    C10 0.0328(7) 0.0335(7) 0.0327(8) -0.0019(6) 0.0102(6) -0.0010(6)
    N3 0.0420(8) 0.0443(8) 0.0426(8) 0.0101(6) 0.0229(6) 0.0111(6)
    S1 0.0437(2) 0.0414(2) 0.0333(2) 0.00154(17) 0.01874(17) 0.00216(16)
    C11 0.0513(10) 0.0473(10) 0.0551(11) 0.0162(8) 0.0255(9) 0.0119(8)
_geom_special_details
;
All e.s.d.'s (except the e.s.d. in the dihedral angle between two l.s. planes)
are estimated using the full covariance matrix. The cell e.s.d.'s are taken
into account individually in the estimation of e.s.d.'s in distances, angles
and torsion angles; correlations between e.s.d.'s in cell parameters are only
used when they are defined by crystal symmetry. An approximate (isotropic)
treatment of cell e.s.d.'s is used for estimating e.s.d.'s involving l.s.
planes.
;
loop_
    _geom_bond_atom_site_label_1
    _geom_bond_atom_site_label_2
    _geom_bond_site_symmetry_2
    _geom_bond_distance
    _geom_bond_publ_flag
    C1 C6 . 1.390(2) ?
    C1 C2 . 1.408(2) ?
    C1 C8 . 1.482(2) ?
    C2 C3 . 1.362(2) ?
    C2 H2 . 0.9500 ?
    C3 O1 . 1.371(2) ?
    C3 C4 . 1.381(2) ?
    C4 C5 . 1.362(3) ?
    C4 O2 . 1.372(2) ?
    C5 C6 . 1.399(2) ?
    C5 H5 . 0.9500 ?
    C6 H6 . 0.9500 ?
    O1 C7 . 1.427(2) ?
    C7 O2 . 1.429(2) ?
    C7 H7A . 0.9900 ?
    C7 H7B . 0.9900 ?
    C8 N1 . 1.287(2) ?
    C8 C9 . 1.496(2) ?
    N1 N2 . 1.3957(18) ?
    N2 C10 . 1.355(2) ?
    N2 H1N2 . 0.8800 ?
    C9 H9A . 0.9800 ?
    C9 H9B . 0.9800 ?
    C9 H9C . 0.9800 ?
    C9 H9D . 0.9800 ?
    C9 H9E . 0.9800 ?
    C9 H9F . 0.9800 ?
    C10 N3 . 1.323(2) ?
    C10 S1 . 1.6935(16) ?
    N3 C11 . 1.448(2) ?
    N3 H1N3 . 0.8800 ?
    C11 H11A . 0.9800 ?
    C11 H11B . 0.9800 ?
    C11 H11C . 0.9800 ?
    C11 H11D . 0.9800 ?
    C11 H11E . 0.9800 ?
    C11 H11F . 0.9800 ?
loop_
    _geom_angle_atom_site_label_1
    _geom_angle_atom_site_label_2
    _geom_angle_atom_site_label_3
    _geom_angle_site_symmetry_1
    _geom_angle_site_symmetry_3
    _geom_angle
    _geom_angle_publ_flag
    C6 C1 C2 . . 119.71(15) ?
    C6 C1 C8 . . 121.06(14) ?
    C2 C1 C8 . . 119.22(14) ?
    C3 C2 C1 . . 117.53(15) ?
    C3 C2 H2 . . 121.2 ?
    C1 C2 H2 . . 121.2 ?
    C2 C3 O1 . . 127.99(15) ?
    C2 C3 C4 . . 122.14(16) ?
    O1 C3 C4 . . 109.88(15) ?
    C5 C4 O2 . . 128.48(15) ?
    C5 C4 C3 . . 121.85(16) ?
    O2 C4 C3 . . 109.67(15) ?
    C4 C5 C6 . . 116.98(16) ?
    C4 C5 H5 . . 121.5 ?
    C6 C5 H5 . . 121.5 ?
    C1 C6 C5 . . 121.76(16) ?
    C1 C6 H6 . . 119.1 ?
    C5 C6 H6 . . 119.1 ?
    C3 O1 C7 . . 106.19(13) ?
    O1 C7 O2 . . 107.93(13) ?
    O1 C7 H7A . . 110.1 ?
    O2 C7 H7A . . 110.1 ?
    O1 C7 H7B . . 110.1 ?
    O2 C7 H7B . . 110.1 ?
    H7A C7 H7B . . 108.4 ?
    C4 O2 C7 . . 106.18(13) ?
    N1 C8 C1 . . 115.47(14) ?
    N1 C8 C9 . . 124.57(15) ?
    C1 C8 C9 . . 119.95(14) ?
    C8 N1 N2 . . 116.66(13) ?
    C10 N2 N1 . . 118.15(13) ?
    C10 N2 H1N2 . . 117.2 ?
    N1 N2 H1N2 . . 120.5 ?
    C8 C9 H9A . . 109.5 ?
    C8 C9 H9B . . 109.5 ?
    H9A C9 H9B . . 109.5 ?
    C8 C9 H9C . . 109.5 ?
    H9A C9 H9C . . 109.5 ?
    H9B C9 H9C . . 109.5 ?
    C8 C9 H9D . . 109.5 ?
    H9A C9 H9D . . 141.1 ?
    H9B C9 H9D . . 56.3 ?
    H9C C9 H9D . . 56.3 ?
    C8 C9 H9E . . 109.5 ?
    H9A C9 H9E . . 56.3 ?
    H9B C9 H9E . . 141.1 ?
    H9C C9 H9E . . 56.3 ?
    H9D C9 H9E . . 109.5 ?
    C8 C9 H9F . . 109.5 ?
    H9A C9 H9F . . 56.3 ?
    H9B C9 H9F . . 56.3 ?
    H9C C9 H9F . . 141.1 ?
    H9D C9 H9F . . 109.5 ?
    H9E C9 H9F . . 109.5 ?
    N3 C10 N2 . . 116.24(14) ?
    N3 C10 S1 . . 124.21(12) ?
    N2 C10 S1 . . 119.53(12) ?
    C10 N3 C11 . . 124.52(14) ?
    C10 N3 H1N3 . . 115.7 ?
    C11 N3 H1N3 . . 119.1 ?
    N3 C11 H11A . . 109.5 ?
    N3 C11 H11B . . 109.5 ?
    H11A C11 H11B . . 109.5 ?
    N3 C11 H11C . . 109.5 ?
    H11A C11 H11C . . 109.5 ?
    H11B C11 H11C . . 109.5 ?
    N3 C11 H11D . . 109.5 ?
    H11A C11 H11D . . 141.1 ?
    H11B C11 H11D . . 56.3 ?
    H11C C11 H11D . . 56.3 ?
    N3 C11 H11E . . 109.5 ?
    H11A C11 H11E . . 56.3 ?
    H11B C11 H11E . . 141.1 ?
    H11C C11 H11E . . 56.3 ?
    H11D C11 H11E . . 109.5 ?
    N3 C11 H11F . . 109.5 ?
    H11A C11 H11F . . 56.3 ?
    H11B C11 H11F . . 56.3 ?
    H11C C11 H11F . . 141.1 ?
    H11D C11 H11F . . 109.5 ?
    H11E C11 H11F . . 109.5 ?
loop_
    _geom_torsion_atom_site_label_1
    _geom_torsion_atom_site_label_2
    _geom_torsion_atom_site_label_3
    _geom_torsion_atom_site_label_4
    _geom_torsion_site_symmetry_1
    _geom_torsion_site_symmetry_2
    _geom_torsion_site_symmetry_3
    _geom_torsion_site_symmetry_4
    _geom_torsion
    _geom_torsion_publ_flag
    C6 C1 C2 C3 . . . . 0.0(2) ?
    C8 C1 C2 C3 . . . . 179.57(15) ?
    C1 C2 C3 O1 . . . . 178.21(16) ?
    C1 C2 C3 C4 . . . . -1.4(3) ?
    C2 C3 C4 C5 . . . . 1.1(3) ?
    O1 C3 C4 C5 . . . . -178.57(17) ?
    C2 C3 C4 O2 . . . . -179.47(16) ?
    O1 C3 C4 O2 . . . . 0.8(2) ?
    O2 C4 C5 C6 . . . . -178.68(17) ?
    C3 C4 C5 C6 . . . . 0.6(3) ?
    C2 C1 C6 C5 . . . . 1.7(3) ?
    C8 C1 C6 C5 . . . . -177.83(16) ?
    C4 C5 C6 C1 . . . . -2.0(3) ?
    C2 C3 O1 C7 . . . . -178.00(18) ?
    C4 C3 O1 C7 . . . . 1.7(2) ?
    C3 O1 C7 O2 . . . . -3.47(19) ?
    C5 C4 O2 C7 . . . . 176.38(19) ?
    C3 C4 O2 C7 . . . . -2.97(19) ?
    O1 C7 O2 C4 . . . . 3.96(19) ?
    C6 C1 C8 N1 . . . . 157.83(16) ?
    C2 C1 C8 N1 . . . . -21.7(2) ?
    C6 C1 C8 C9 . . . . -21.4(2) ?
    C2 C1 C8 C9 . . . . 159.10(16) ?
    N1 C8 N1 N2 1 . . . 0E1(8)
                              ?
    C1 C8 N1 N2 . . . . 176.24(13) ?
    C9 C8 N1 N2 . . . . -4.6(2) ?
    C8 N1 N2 C10 . . . . 157.92(15) ?
    N1 N2 C10 N3 . . . . -10.2(2) ?
    N1 N2 C10 S1 . . . . 171.13(11) ?
    N2 C10 N3 C11 . . . . -167.92(17) ?
    S1 C10 N3 C11 . . . . 10.7(3) ?
loop_
    _geom_hbond_atom_site_label_D
    _geom_hbond_atom_site_label_H
    _geom_hbond_atom_site_label_A
    _geom_hbond_site_symmetry_A
    _geom_hbond_distance_DH
    _geom_hbond_distance_HA
    _geom_hbond_distance_DA
    _geom_hbond_angle_DHA
    N3 H1N3 N1 . 0.88 2.17 2.6080(19) 110
    N2 H1N2 S1 3_667 0.88 2.62 3.4871(14) 168
    N3 H1N3 S1 4_575 0.88 2.86 3.4973(14) 131
_iucr_refine_instructions_details
;
TITL C11H13N3O2S at 200 K in P21/c (Adriano18)
CELL 0.71073   8.7927  12.5979  10.9254  90.000 106.098  90.000
ZERR 4.0       0.0004   0.0006   0.0004   0.000   0.003   0.000
LATT  1
SYMM -X, 0.5+Y, 0.5-Z
SFAC C H N O S
UNIT 44 52 12 8 4
L.S. 10
ACTA
TEMP -73
BOND $H
CONF
EQIV $1 -x+1, -y+1, -z+2
EQIV $2 x, y, z
EQIV $3 x, -y+3/2, z-1/2
HTAB N2 S1_$1
HTAB N3 N1_$2
HTAB N3 S1_$3
MPLA C1 C2 C3 C4 C5 C6 C7 C8 C9 O1 O2
MPLA N1 N2 N3 C10 C11 S1
WGHT    0.045200    0.358300
EXTI    0.012357
FVAR       1.18166
C1    1    0.797602    0.610237    0.642819    11.00000    0.03512    0.03319 =
         0.03419    0.00181    0.01285    0.00273
C2    1    0.679883    0.603080    0.525673    11.00000    0.03193    0.04507 =
         0.03836    0.00234    0.01419    0.00085
AFIX  43
H2    2    0.571776    0.592867    0.522395    11.00000   -1.20000
AFIX   0
C3    1    0.726770    0.611346    0.417229    11.00000    0.03525    0.03953 =
         0.03427   -0.00010    0.00977    0.00036
C4    1    0.882835    0.628490    0.419917    11.00000    0.04089    0.04465 =
         0.03546    0.00017    0.01787   -0.00204
C5    1    0.999555    0.636362    0.531546    11.00000    0.03393    0.06338 =
         0.04386   -0.00055    0.01641   -0.00594
AFIX  43
H5    2    1.106559    0.648821    0.532874    11.00000   -1.20000
AFIX   0
C6    1    0.954686    0.625268    0.644097    11.00000    0.03461    0.04826 =
         0.03691    0.00027    0.01136   -0.00095
AFIX  43
H6    2    1.033654    0.628079    0.723541    11.00000   -1.20000
AFIX   0
O1    4    0.635134    0.604198    0.293532    11.00000    0.04027    0.07887 =
         0.03138   -0.00024    0.01113   -0.00503
C7    1    0.740768    0.614493    0.215838    11.00000    0.04730    0.04922 =
         0.03538   -0.00458    0.01669   -0.00476
AFIX  23
H7A   2    0.707015    0.673928    0.155080    11.00000   -1.20000
H7B   2    0.740693    0.548487    0.166645    11.00000   -1.20000
AFIX   0
O2    4    0.895639    0.634339    0.297724    11.00000    0.04347    0.07885 =
         0.03598    0.00104    0.01821   -0.00569
C8    1    0.751382    0.602404    0.763040    11.00000    0.03537    0.03284 =
         0.03428    0.00272    0.01288    0.00179
N1    3    0.605587    0.623791    0.753979    11.00000    0.03842    0.04075 =
         0.03262    0.00499    0.01650    0.00517
N2    3    0.556509    0.610802    0.864084    11.00000    0.03914    0.04164 =
         0.03341    0.00836    0.01644    0.00711
AFIX   3
H1N2  2    0.582819    0.553492    0.911274    11.00000   -1.50000
AFIX   0
C9    1    0.872029    0.572697    0.884166    11.00000    0.03881    0.05307 =
         0.03785    0.00810    0.01013   -0.00003
AFIX 127
H9A   2    0.839953    0.600882    0.956849    10.50000   -1.50000
H9B   2    0.974994    0.602543    0.884276    10.50000   -1.50000
H9C   2    0.880172    0.495207    0.890719    10.50000   -1.50000
H9D   2    0.956793    0.531539    0.864380    10.50000   -1.50000
H9E   2    0.821752    0.529878    0.936953    10.50000   -1.50000
H9F   2    0.916574    0.637214    0.930511    10.50000   -1.50000
AFIX   0
C10   1    0.426356    0.664465    0.872919    11.00000    0.03277    0.03352 =
         0.03266   -0.00099    0.01015   -0.00190
N3    3    0.371035    0.737452    0.784786    11.00000    0.04204    0.04426 =
         0.04263    0.01115    0.02292    0.01007
AFIX   3
H1N3  2    0.421155    0.743172    0.725666    11.00000   -1.50000
AFIX   0
S1    5    0.347445    0.637428    0.994353    11.00000    0.04368    0.04135 =
         0.03327    0.00216    0.01874    0.00154
C11   1    0.253197    0.816075    0.790642    11.00000    0.05127    0.04731 =
         0.05507    0.01187    0.02552    0.01616
AFIX 127
H11A  2    0.263589    0.877652    0.738741    10.25000   -1.50000
H11B  2    0.268963    0.838441    0.879203    10.25000   -1.50000
H11C  2    0.147263    0.785360    0.757948    10.25000   -1.50000
H11D  2    0.189621    0.789983    0.845188    10.75000   -1.50000
H11E  2    0.184247    0.829194    0.704725    10.75000   -1.50000
H11F  2    0.305947    0.882275    0.825980    10.75000   -1.50000
HKLF 4
REM  C11H13N3O2S at 200 K in P21/c (Adriano18)
REM R1 =  0.0380 for   2166 Fo > 4sig(Fo)  and  0.0472 for all   2530 data
REM    157 parameters refined using      0 restraints
END
WGHT      0.0451      0.3586
REM Highest difference peak  0.220,  deepest hole -0.205,  1-sigma level  0.037
Q1    1   0.7747  0.6110  0.7013  11.00000  0.05    0.22
Q2    1   0.4188  0.5496  1.0352  11.00000  0.05    0.17
Q3    1   0.3368  0.5362  1.0119  11.00000  0.05    0.17
Q4    1   0.8068  0.6221  0.4257  11.00000  0.05    0.16
Q5    1   0.3294  0.7385  0.9745  11.00000  0.05    0.16
Q6    1   0.9584  0.6476  0.5858  11.00000  0.05    0.16
Q7    1   0.3986  0.5846  0.9155  11.00000  0.05    0.15
Q8    1   0.8599  0.6114  0.6401  11.00000  0.05    0.15
Q9    1   0.8820  0.6283  0.3693  11.00000  0.05    0.15
Q10   1   0.4745  0.6317  0.8576  11.00000  0.05    0.14
Q11   1   0.7447  0.6152  0.5961  11.00000  0.05    0.14
Q12   1   0.2467  0.6975  0.9207  11.00000  0.05    0.14
Q13   1   0.3867  0.7147  1.0758  11.00000  0.05    0.14
Q14   1   0.4489  0.6357  1.1055  11.00000  0.05    0.14
Q15   1   0.2469  0.6973  1.0175  11.00000  0.05    0.13
Q16   1   0.3982  0.6282  0.9213  11.00000  0.05    0.13
Q17   1   0.4346  0.6420  0.9402  11.00000  0.05    0.13
Q18   1   0.3730  0.5353  0.9648  11.00000  0.05    0.13
Q19   1   0.7020  0.6299  0.4597  11.00000  0.05    0.12
Q20   1   0.4123  0.7128  0.9642  11.00000  0.05    0.12
;
data_publication_text
_journal_date_recd_electronic     2014-11-28
_journal_date_accepted     2014-12-01
_journal_name_full     'Acta Crystallographica, Section E'
_journal_year     2015
_journal_volume     71
_journal_issue      1
_journal_page_first     o35
_journal_page_last     o36
_journal_paper_category     HO
_journal_paper_doi     10.1107/S2056989014026395
_journal_coeditor_code     SU5032
_publ_contact_author_name     'Adriano Bof de Oliveira'
_publ_contact_author_address
;
Departamento de Qu\'imica
Universidade Federal de Sergipe
Av. Marechal Rondon s/n
49100-000 S\~ao Crist\'ov\~ao-SE
Brazil
;
_publ_contact_author_email     'adriano@daad-alumni.de'
_publ_contact_author_fax     '55(79)21056651'
_publ_contact_author_phone     '55(79)21056658'
_publ_section_title
;\
Crystal structure of
(<i>E</i>)-2-[1-(benzo[<i>d</i>][1,3]dioxol-5-yl)ethylidene]-<i>N</i>-\
methylhydrazine-1-carbothioamide
;
_publ_section_title_footnote     .
loop_
    _publ_author_name
    _publ_author_footnote
    _publ_author_address
    'Oliveira, Adriano Bof de' .
;
Departamento de Qu\'imica
Universidade Federal de Sergipe
Av. Marechal Rondon s/n
49100-000 S\~ao Crist\'ov\~ao-SE
Brazil
;
    'N\"ather, Christian' .
;
Institut f\"ur Anorganische Chemie
Christian-Albrechts-Universit\"at zu Kiel
Max-Eyth Strasse 2
D-24118 Kiel
Germany
;
    'Jess, Inke' .
;
Institut f\"ur Anorganische Chemie
Christian-Albrechts-Universit\"at zu Kiel
Max-Eyth Strasse 2
D-24118 Kiel
Germany
;
    'Farias, Renan Lira de' .
;
Departamento de Qu\'imica
Universidade Federal de Sergipe
Av. Marechal Rondon s/n
49100-000 S\~ao Crist\'ov\~ao-SE
Brazil
;
    'Ribeiro, Iasmin Alves' .
;
Departamento de Qu\'imica
Universidade Federal de Sergipe
Av. Marechal Rondon s/n
49100-000 S\~ao Crist\'ov\~ao-SE
Brazil
;
_publ_section_synopsis     .
