# Supplementary material for: Crystal structure of (E)-2-[1-(benzo[d][1,3]dioxol-5-yl)ethyl­idene]-N-methyl­hydrazine-1-carbo­thio­amide
Source: Acta Crystallogr E Crystallogr Commun. 2015 Jan 1;71(Pt 1):o35–6. doi: 10.1107/S2056989014026395 (PMC4331916; doi:10.1107/S2056989014026395)
Supplement: Supplementary file 2 [file e-71-00o35-Isup2.hkl]

# 
# h,k,l, Fc-squared, Fo-squared, sigma(Fo-squared) and status flag 
# 
data_I
_shelx_title ' C11H13N3O2S at 200 K in P21/c (Adriano18)' 
_shelx_refln_list_code          4 
_shelx_F_calc_maximum       85.66 
_exptl_crystal_F_000       528.00 
_reflns_d_resolution_high  0.7832 
 
loop_ 
 _symmetry_equiv_pos_as_xyz 
 'x, y, z' 
 '-x, y+1/2, -z+1/2' 
 '-x, -y, -z' 
 'x, -y-1/2, z-1/2' 
 
_cell_length_a     8.7927 
_cell_length_b    12.5979 
_cell_length_c    10.9254 
_cell_angle_alpha  90.000 
_cell_angle_beta  106.098 
_cell_angle_gamma  90.000 
 
_shelx_F_squared_multiplier     1.000 
 
loop_ 
 _refln_index_h 
 _refln_index_k 
 _refln_index_l 
 _refln_F_squared_calc 
 _refln_F_squared_meas 
 _refln_F_squared_sigma 
 _refln_observed_status 
   1   0   0     1708.61     1968.30     18.29 o 
   2   0   0     2277.50     2259.77     13.65 o 
   4   0   0     2272.45     2159.61     24.89 o 
   5   0   0       47.41       47.64      2.84 o 
   6   0   0       63.59       68.26      3.57 o 
   7   0   0       33.04       25.87      3.23 o 
   8   0   0      387.74      384.81      4.70 o 
   9   0   0      188.86      213.63      4.74 o 
  10   0   0       82.70       79.62      8.50 o 
   1   1   0     1926.72     2057.48     16.33 o 
   2   1   0     4531.41     4745.72     40.28 o 
   3   1   0       82.11       84.52      3.11 o 
   4   1   0        0.45        5.15      2.34 o 
   5   1   0      617.90      613.29      5.14 o 
   6   1   0      300.94      299.77      2.52 o 
   7   1   0       95.71       92.77      3.26 o 
   8   1   0       64.36       68.86      2.10 o 
   9   1   0       14.79       21.08      1.93 o 
  10   1   0        0.83        0.81      1.55 o 
   0   2   0      293.11      319.16      7.44 o 
   1   2   0      502.60      494.88      6.85 o 
   2   2   0       21.95       21.45      4.08 o 
   3   2   0      294.86      284.66      4.05 o 
   4   2   0       83.20       88.68      2.82 o 
   5   2   0       96.22       93.45      2.69 o 
   6   2   0        0.86        4.72      2.36 o 
   7   2   0       22.63       26.62      1.93 o 
   8   2   0        7.55       10.70      1.78 o 
   9   2   0        0.50        1.68      2.10 o 
  10   2   0        0.53        3.00      2.21 o 
   2   3   0       60.43       48.35      3.66 o 
   3   3   0      643.21      611.29      4.51 o 
   4   3   0       68.63       64.84      2.97 o 
   5   3   0      294.39      290.61      3.29 o 
   6   3   0       11.04       12.85      2.15 o 
   7   3   0      347.38      343.93      6.93 o 
   8   3   0       23.14       29.00      2.25 o 
   9   3   0       22.71       21.82      2.10 o 
  10   3   0        0.14        4.81      2.08 o 
   1   4   0       31.31       30.85      3.28 o 
   2   4   0      306.88      309.91      4.86 o 
   3   4   0     1935.97     1832.10     10.84 o 
   4   4   0      251.47      201.85      3.02 o 
   5   4   0       22.41       25.45      2.69 o 
   6   4   0        1.86        1.64      2.57 o 
   7   4   0        4.35        3.71      2.47 o 
   8   4   0       43.87       47.98      2.04 o 
   9   4   0      150.84      165.12      5.81 o 
  10   4   0       26.29       20.63      3.77 o 
   1   5   0        9.92       14.93      2.90 o 
   2   5   0      755.82      702.09      5.28 o 
   3   5   0      203.79      230.48      3.36 o 
   4   5   0       16.16       13.79      2.52 o 
   5   5   0      257.63      251.36      2.85 o 
   6   5   0        0.03        2.25      2.56 o 
   7   5   0      148.25      158.37      2.51 o 
   8   5   0       71.77       75.50      2.91 o 
   9   5   0       12.64       17.90      2.42 o 
  10   5   0       20.12       16.66      2.00 o 
   0   6   0      549.27      573.50      4.84 o 
   1   6   0      132.11      122.82      2.83 o 
   2   6   0      239.62      248.26      2.81 o 
   3   6   0        7.99       10.81      2.79 o 
   4   6   0        0.04        1.04      2.38 o 
   5   6   0        0.89        3.43      2.66 o 
   6   6   0        4.78        8.07      2.56 o 
   7   6   0        2.42        1.50      1.90 o 
   8   6   0       10.75        8.78      2.58 o 
   9   6   0       11.06        9.61      2.08 o 
  10   6   0        0.05        2.33      2.12 o 
   1   7   0     3424.75     3587.69     12.87 o 
   2   7   0       29.22       27.83      2.21 o 
   3   7   0        9.31       15.03      1.94 o 
   4   7   0       52.89       49.43      2.46 o 
   5   7   0      632.10      661.91      4.79 o 
   6   7   0       44.10       41.91      2.22 o 
   7   7   0       57.39       61.27      3.24 o 
   8   7   0       12.67       15.00      2.20 o 
   9   7   0        0.20       -0.47      1.77 o 
   0   8   0     6535.10     6730.57     52.90 o 
   1   8   0      119.75      120.53      2.50 o 
   2   8   0        0.97        4.14      2.25 o 
   3   8   0      987.01      971.74      5.45 o 
   4   8   0      305.82      306.57      4.46 o 
   5   8   0       20.39       25.12      3.09 o 
   6   8   0       25.58       28.00      2.39 o 
   7   8   0       92.82      103.56      2.63 o 
   8   8   0       21.64       19.71      3.48 o 
   9   8   0        8.80        7.70      1.98 o 
   1   9   0      258.88      247.09      2.59 o 
   2   9   0     1031.43     1065.45      6.79 o 
   3   9   0        0.46        6.68      2.22 o 
   4   9   0       65.21       63.72      2.15 o 
   5   9   0      432.34      442.99      3.84 o 
   6   9   0       43.32       45.56      2.02 o 
   7   9   0       59.90       65.70      2.20 o 
   8   9   0       87.69       83.11      4.47 o 
   0  10   0       14.58       20.72      3.08 o 
   1  10   0        0.21        2.16      2.33 o 
   2  10   0      253.04      276.86      3.46 o 
   3  10   0      104.27      115.67      2.71 o 
   4  10   0      432.26      456.32      3.19 o 
   5  10   0        1.64        3.35      1.97 o 
   6  10   0       91.15       94.33      2.15 o 
   7  10   0        8.80       10.22      1.85 o 
   8  10   0        5.75        0.13      2.17 o 
   1  11   0      709.14      729.40     12.63 o 
   2  11   0      265.85      285.39      2.89 o 
   3  11   0       16.52       19.67      1.91 o 
   4  11   0       12.29       14.91      2.01 o 
   5  11   0       85.86       88.73      2.33 o 
   6  11   0        6.82        6.58      2.01 o 
   7  11   0        6.92        7.77      2.05 o 
   0  12   0      382.55      400.20      4.12 o 
   1  12   0        8.87        9.13      1.94 o 
   2  12   0        3.03        4.90      1.72 o 
   3  12   0       71.54       78.84      2.08 o 
   4  12   0        6.28        6.90      2.02 o 
   5  12   0        0.11        1.73      2.10 o 
   6  12   0        7.10        8.62      1.79 o 
   7  12   0       17.74       15.00      1.90 o 
   1  13   0       87.40       95.05      2.46 o 
   2  13   0      158.69      176.38      3.02 o 
   3  13   0       80.59       72.71      3.14 o 
   4  13   0       41.30       37.46      2.16 o 
   5  13   0       46.60       42.29      2.60 o 
   6  13   0       12.42       14.85      1.94 o 
   0  14   0       34.84       29.78      2.83 o 
   1  14   0       17.52       19.18      2.00 o 
   2  14   0       51.92       45.48      1.81 o 
   3  14   0       26.61       28.44      2.07 o 
   4  14   0      146.34      124.37      7.46 o 
   5  14   0        7.40        7.62      2.09 o 
   1  15   0       77.89       66.31      5.53 o 
   2  15   0       22.32       17.38      2.14 o 
   3  15   0        2.05        4.49      2.39 o 
   0  16   0       48.58       42.84      4.34 o 
   1  16   0        3.63        3.87      2.06 o 
 -10   1   1       42.77       42.87      2.00 o 
  -9   1   1       12.79       16.48      1.75 o 
  -8   1   1       19.48       25.26      2.10 o 
  -7   1   1        0.03        2.85      1.75 o 
  -6   1   1       98.74      108.30      2.21 o 
  -5   1   1      391.87      436.90      5.22 o 
  -4   1   1     2552.91     2576.07     14.00 o 
  -3   1   1      100.18      113.88      3.54 o 
  -2   1   1      144.93      146.85      4.75 o 
  -1   1   1     2100.05     2245.38     11.82 o 
   0   1   1       51.15       58.44      6.03 o 
   1   1   1     3546.56     3718.30     21.59 o 
   2   1   1        4.96        4.13      3.28 o 
   3   1   1        0.28        3.96      2.72 o 
   4   1   1        3.18        4.95      2.36 o 
   5   1   1      130.30      124.30      2.32 o 
   6   1   1        2.42        4.51      2.16 o 
   7   1   1      144.26      138.84      2.39 o 
   8   1   1       14.18       15.50      1.99 o 
   9   1   1       20.66       22.11      1.90 o 
  10   1   1      136.06      142.37      6.92 o 
 -10   2   1        9.28        8.93      1.91 o 
  -9   2   1       18.49       19.72      1.76 o 
  -8   2   1      769.55      822.24      3.36 o 
  -7   2   1      196.25      194.99      2.31 o 
  -6   2   1      222.93      217.14      2.51 o 
  -5   2   1       37.59       76.29      2.39 o 
  -4   2   1     2447.35     2419.37     21.34 o 
  -3   2   1       43.46       45.61      2.86 o 
  -2   2   1        5.00        2.97      4.24 o 
  -1   2   1     4201.47     4515.24     28.26 o 
   0   2   1      457.44      480.96      5.55 o 
   3   2   1      442.61      440.82      5.03 o 
   4   2   1      772.71      732.00      6.14 o 
   5   2   1     3471.70     3480.61     23.63 o 
   6   2   1      156.32      172.34      2.67 o 
   7   2   1       20.05       23.83      2.29 o 
   8   2   1        0.11        2.15      1.90 o 
   9   2   1        1.45        4.95      2.10 o 
  10   2   1       12.42       11.05      2.13 o 
 -10   3   1      124.57      111.56      4.09 o 
  -9   3   1       25.57       26.52      2.71 o 
  -8   3   1        1.09        0.81      2.10 o 
  -7   3   1       56.14       57.75      3.86 o 
  -6   3   1      450.62      430.45      4.77 o 
  -5   3   1      413.21      449.37      3.42 o 
  -4   3   1     1316.01     1317.00     17.20 o 
  -3   3   1       35.19       41.11      3.07 o 
  -2   3   1      280.88      282.87      5.22 o 
  -1   3   1     6124.31     6144.17     18.93 o 
   0   3   1       63.03       67.93      4.12 o 
   1   3   1     4892.09     5094.30     40.41 o 
   2   3   1        3.40        8.68      3.73 o 
   3   3   1     1606.81     1512.29     11.61 o 
   4   3   1      132.46      114.37      3.15 o 
   5   3   1       70.03       65.02      2.56 o 
   6   3   1       15.19       17.79      2.13 o 
   7   3   1      296.46      310.23      3.04 o 
   8   3   1       72.38       76.47      2.34 o 
   9   3   1       10.08       10.52      2.04 o 
  10   3   1       60.15       58.87      3.76 o 
 -10   4   1       12.08       13.67      2.12 o 
  -9   4   1        1.36        5.59      1.88 o 
  -8   4   1       26.75       28.62      2.33 o 
  -7   4   1       20.53       23.73      2.20 o 
  -6   4   1       15.21       13.57      2.12 o 
  -5   4   1        2.69        2.41      2.48 o 
  -4   4   1      355.20      367.73      3.98 o 
  -3   4   1     2198.23     2272.79     21.42 o 
  -2   4   1      224.17      242.76      4.12 o 
  -1   4   1      279.34      291.75      3.17 o 
   0   4   1      422.74      383.10      3.77 o 
   1   4   1      918.20      869.04      6.23 o 
   2   4   1      313.19      272.08      3.27 o 
   3   4   1        6.96        5.17      2.99 o 
   4   4   1       23.89       24.99      2.12 o 
   5   4   1      152.25      148.49      2.84 o 
   6   4   1       41.51       42.62      3.14 o 
   7   4   1        3.33        3.13      2.09 o 
   8   4   1        1.05        2.97      2.27 o 
   9   4   1       29.97       31.55      2.73 o 
  10   4   1        5.19        3.91      2.15 o 
 -10   5   1        4.53        3.51      1.80 o 
  -9   5   1        4.52        5.06      2.07 o 
  -8   5   1       24.21       23.87      2.38 o 
  -7   5   1       17.35       15.92      2.16 o 
  -6   5   1       36.19       44.60      2.31 o 
  -5   5   1       91.62       99.21      2.78 o 
  -4   5   1      808.36      802.49      8.13 o 
  -3   5   1       56.18       39.19      3.10 o 
  -2   5   1        8.49        8.16      2.81 o 
  -1   5   1      288.38      258.08      3.12 o 
   0   5   1      550.21      579.94      3.59 o 
   1   5   1      235.13      249.18      3.26 o 
   2   5   1      199.01      220.58      3.13 o 
   3   5   1      486.06      460.73      3.83 o 
   4   5   1      148.69      152.47      2.70 o 
   5   5   1       42.21       45.29      3.49 o 
   6   5   1       10.40       15.87      2.25 o 
   7   5   1      106.65       99.78      3.07 o 
   8   5   1        0.41        2.68      1.92 o 
   9   5   1       31.84       28.33      2.18 o 
  10   5   1      101.50       76.19      4.56 o 
 -10   6   1        3.64        2.48      2.14 o 
  -9   6   1       18.77       20.30      2.25 o 
  -8   6   1      340.22      374.77      4.47 o 
  -7   6   1       17.42       22.48      2.27 o 
  -6   6   1       12.86       18.27      2.72 o 
  -5   6   1        0.08        1.98      2.05 o 
  -4   6   1     2100.49     2093.88     12.66 o 
  -3   6   1       17.45       13.67      2.88 o 
  -2   6   1       18.12        9.47      2.45 o 
  -1   6   1     1896.16     1759.42     12.93 o 
   0   6   1       53.82       66.33      2.41 o 
   1   6   1     3559.45     3471.29     22.91 o 
   2   6   1      386.17      336.69      5.04 o 
   3   6   1       62.84       71.73      2.52 o 
   4   6   1       42.05       37.19      2.25 o 
   5   6   1     1541.12     1601.10     22.35 o 
   6   6   1       63.20       66.53      2.35 o 
   7   6   1       14.31       16.97      2.14 o 
   8   6   1        0.46        3.29      2.64 o 
   9   6   1       26.59       23.15      1.99 o 
  -9   7   1        9.07        7.78      2.34 o 
  -8   7   1        5.52        4.30      2.30 o 
  -7   7   1       71.89       84.19      2.54 o 
  -6   7   1      607.57      645.31     12.52 o 
  -5   7   1        0.03        1.44      2.86 o 
  -4   7   1      208.71      197.29      2.84 o 
  -3   7   1      570.30      528.83      5.83 o 
  -2   7   1     1515.46     1492.43      9.51 o 
  -1   7   1     2435.24     2357.93     18.11 o 
   0   7   1       68.27       59.06      2.31 o 
   1   7   1     1021.78      989.98      8.06 o 
   2   7   1       43.56       53.25      2.29 o 
   3   7   1      413.54      386.49      2.99 o 
   4   7   1      157.65      164.52      2.65 o 
   5   7   1       13.45       13.34      2.62 o 
   6   7   1       21.77       26.14      2.44 o 
   7   7   1      338.25      354.53      4.74 o 
   8   7   1       58.13       54.31      2.32 o 
   9   7   1        8.24        7.66      1.94 o 
  -9   8   1        5.25        5.71      2.35 o 
  -8   8   1       31.56       33.42      2.20 o 
  -7   8   1        1.36        1.39      2.00 o 
  -6   8   1        6.16        7.14      2.36 o 
  -5   8   1        6.97        8.29      2.14 o 
  -4   8   1       19.06       21.81      2.25 o 
  -3   8   1      567.18      599.35      6.58 o 
  -2   8   1        6.70        3.23      2.10 o 
  -1   8   1        1.03        2.87      2.00 o 
   0   8   1      110.72      111.68      2.14 o 
   1   8   1       76.27       86.58      3.40 o 
   2   8   1      148.06      153.12      2.58 o 
   3   8   1       50.67       52.55      2.06 o 
   4   8   1        0.45        4.41      2.20 o 
   5   8   1       51.96       48.38      1.88 o 
   6   8   1        0.43        1.85      2.09 o 
   7   8   1        1.01        3.73      2.38 o 
   8   8   1        5.03        6.40      2.08 o 
   9   8   1       34.45       31.08      2.28 o 
  -9   9   1       40.28       32.80      3.87 o 
  -8   9   1        6.05        7.01      2.41 o 
  -7   9   1       12.76       17.22      2.57 o 
  -6   9   1       10.21        9.68      4.04 o 
  -5   9   1      156.55      161.59      2.28 o 
  -4   9   1      189.69      185.05      2.70 o 
  -3   9   1       12.07       15.06      2.39 o 
  -2   9   1       21.01       23.75      2.06 o 
  -1   9   1       44.37       37.96      2.26 o 
   0   9   1      332.78      351.54      3.30 o 
   1   9   1        8.70       12.25      2.11 o 
   2   9   1       43.25       47.83      2.32 o 
   3   9   1       61.97       64.01      2.32 o 
   4   9   1      232.43      245.92      5.03 o 
   5   9   1       72.59       75.92      1.97 o 
   6   9   1        6.70        7.41      1.86 o 
   7   9   1       54.70       53.42      1.99 o 
   8   9   1        0.26        1.34      1.68 o 
  -8  10   1       50.04       44.59      2.14 o 
  -7  10   1       21.02       16.45      2.15 o 
  -6  10   1       17.85       19.67      1.83 o 
  -5  10   1        2.11        0.58      1.94 o 
  -4  10   1      292.16      294.52      2.75 o 
  -3  10   1      109.00      104.80      2.36 o 
  -2  10   1        0.39        3.20      2.05 o 
  -1  10   1      173.10      170.20      2.35 o 
   0  10   1       51.62       51.09      1.97 o 
   1  10   1      748.91      772.19      7.37 o 
   2  10   1        6.66        8.46      2.22 o 
   3  10   1       34.11       33.12      2.24 o 
   4  10   1      120.62      126.03      2.20 o 
   5  10   1      491.95      536.43      5.78 o 
   6  10   1        0.41        4.77      1.68 o 
   7  10   1       29.90       26.16      1.99 o 
   8  10   1       11.16       11.13      1.85 o 
  -8  11   1        6.38        7.08      1.80 o 
  -7  11   1       36.64       38.73      2.31 o 
  -6  11   1      176.77      182.94      3.15 o 
  -5  11   1        9.14       10.20      1.94 o 
  -4  11   1      121.61      128.48      3.18 o 
  -3  11   1      483.42      505.23      7.31 o 
  -2  11   1      369.02      383.18      5.55 o 
  -1  11   1      746.48      780.38      8.40 o 
   0  11   1      136.33      143.74      2.59 o 
   1  11   1       65.60       62.96      2.25 o 
   2  11   1       66.55       57.53      2.29 o 
   3  11   1      103.47      120.16      2.26 o 
   4  11   1       53.48       58.06      2.13 o 
   5  11   1        0.11        0.96      2.14 o 
   6  11   1       15.57       18.40      2.07 o 
   7  11   1      171.17      159.12      4.48 o 
  -7  12   1        0.05       -0.78      1.99 o 
  -6  12   1       21.64       20.12      1.96 o 
  -5  12   1       30.32       28.98      2.46 o 
  -4  12   1        1.21        2.26      2.12 o 
  -3  12   1      225.55      247.82      3.37 o 
  -2  12   1      146.89      158.82      2.48 o 
  -1  12   1        1.67        6.40      1.97 o 
   0  12   1        5.30        4.76      2.06 o 
   1  12   1       35.68       41.09      2.06 o 
   2  12   1       52.68       57.54      2.23 o 
   3  12   1        0.21        0.85      1.87 o 
   4  12   1       23.99       23.85      1.79 o 
   5  12   1       12.38       12.25      2.20 o 
   6  12   1        4.02        5.03      1.97 o 
  -6  13   1       18.83       19.19      2.01 o 
  -5  13   1       19.84       15.39      2.08 o 
  -4  13   1        9.89        9.75      2.04 o 
  -3  13   1        1.70        6.28      2.09 o 
  -2  13   1        0.49        2.75      2.01 o 
  -1  13   1       21.50       22.15      2.04 o 
   0  13   1      129.79      135.66      2.98 o 
   1  13   1       34.59       34.38      1.92 o 
   2  13   1      100.88       98.16      2.38 o 
   3  13   1       43.09       45.12      1.99 o 
   4  13   1       72.64       71.16      3.37 o 
   5  13   1        3.72        3.75      2.03 o 
   6  13   1       33.82       28.12      2.30 o 
  -5  14   1        1.29        4.67      2.21 o 
  -4  14   1       16.75       12.18      2.25 o 
  -3  14   1        2.50        2.29      2.15 o 
  -2  14   1       35.26       34.34      3.54 o 
  -1  14   1       23.62       22.18      2.09 o 
   0  14   1       12.78       15.15      2.24 o 
   1  14   1        9.76       11.21      1.85 o 
   2  14   1        4.31        9.76      2.07 o 
   3  14   1        1.16        2.89      2.03 o 
   4  14   1       33.74       26.79      3.19 o 
   5  14   1       35.48       29.19      2.65 o 
  -4  15   1       20.88       21.44      2.40 o 
  -3  15   1      155.33      129.98      5.81 o 
  -2  15   1      162.96      130.08      2.71 o 
  -1  15   1       24.23       20.65      2.10 o 
   0  15   1       32.89       28.49      2.50 o 
   1  15   1       25.98       24.26      2.33 o 
   2  15   1        9.42        7.55      2.12 o 
   3  15   1        3.57        5.45      1.97 o 
  -1  16   1       13.70       12.47      2.96 o 
   0  16   1       18.77        8.75      2.54 o 
 -11   0   2        6.88       10.03      2.72 o 
 -10   0   2        8.01        8.19      2.25 o 
  -9   0   2      604.04      611.67      6.69 o 
  -8   0   2      347.60      351.74      9.22 o 
  -7   0   2      205.48      188.77      4.09 o 
  -6   0   2      434.80      392.28     10.36 o 
  -5   0   2     1230.87     1287.15     20.33 o 
  -4   0   2       18.79       21.41      4.18 o 
  -3   0   2     5698.23     5690.33     40.54 o 
  -2   0   2     3292.79     3202.06     19.19 o 
  -1   0   2      501.18      485.15     10.30 o 
   0   0   2     2455.88     2303.08     15.81 o 
   1   0   2       71.75       67.22      6.36 o 
   2   0   2       81.04       99.58      4.39 o 
   3   0   2       36.92       40.18      3.41 o 
   4   0   2       32.82       29.25      3.39 o 
   5   0   2       13.45       10.35      3.28 o 
   6   0   2     4090.66     4180.70     62.39 o 
   7   0   2      162.70      158.07      3.28 o 
   8   0   2       54.27       53.56      3.00 o 
   9   0   2       57.14       63.82      6.85 o 
  10   0   2        0.12       -0.34      3.38 o 
 -11   1   2        0.90        3.90      1.90 o 
 -10   1   2        8.51        4.82      1.64 o 
  -9   1   2      121.82      126.80      2.12 o 
  -8   1   2       18.39       26.18      1.96 o 
  -7   1   2       44.36       47.49      2.61 o 
  -6   1   2       10.97       10.00      2.40 o 
  -5   1   2      657.20      620.19      6.33 o 
  -4   1   2      391.11      446.20      5.45 o 
  -3   1   2      118.84      126.30      3.66 o 
  -2   1   2      444.85      499.34      5.52 o 
  -1   1   2       37.09       26.52      4.80 o 
   0   1   2     4621.73     4722.96     82.86 o 
   1   1   2     4715.31     4799.63     53.82 o 
   2   1   2      610.12      586.74      4.10 o 
   3   1   2      703.37      671.67      5.64 o 
   4   1   2     1251.68     1207.65      5.59 o 
   5   1   2       28.77       26.76      2.22 o 
   6   1   2      521.94      507.91      6.22 o 
   7   1   2       96.97      101.69      2.24 o 
   8   1   2      205.24      222.22      5.64 o 
   9   1   2        1.42        1.45      2.15 o 
  10   1   2        3.31        2.90      2.15 o 
 -11   2   2        1.52        3.21      1.93 o 
 -10   2   2        2.62        3.85      1.60 o 
  -9   2   2        0.73        2.76      2.07 o 
  -8   2   2       12.67       14.27      2.05 o 
  -7   2   2       12.99        8.13      2.01 o 
  -6   2   2       34.66       38.14      2.24 o 
  -5   2   2        1.34        4.37      2.38 o 
  -4   2   2      152.46      161.42      2.80 o 
  -3   2   2      293.02      290.91      3.86 o 
  -2   2   2      305.00      280.58      5.12 o 
  -1   2   2      321.99      319.91      6.16 o 
   0   2   2      484.25      455.34      5.66 o 
   1   2   2     1164.54     1120.84      6.03 o 
   2   2   2       36.85       35.11      2.66 o 
   3   2   2      169.48      168.89      2.79 o 
   4   2   2        1.36        4.51      2.19 o 
   5   2   2        1.45        3.61      2.37 o 
   6   2   2        0.49        3.06      2.28 o 
   7   2   2       15.30       19.71      2.27 o 
   8   2   2        0.55        4.58      2.06 o 
   9   2   2       16.56       17.66      2.15 o 
  10   2   2        0.08        0.67      1.96 o 
 -10   3   2       68.41       55.91      2.77 o 
  -9   3   2      349.14      345.22      5.67 o 
  -8   3   2        3.76       10.01      1.84 o 
  -7   3   2       11.90       11.54      2.02 o 
  -6   3   2      349.43      364.32      4.27 o 
  -5   3   2      907.61      924.05      7.35 o 
  -4   3   2      512.58      563.74      6.76 o 
  -3   3   2       26.15       31.23      3.68 o 
  -2   3   2     1496.84     1433.28      6.33 o 
  -1   3   2     3297.13     3232.60     26.47 o 
   0   3   2     1025.65      972.48     19.76 o 
   1   3   2     6305.50     6175.00     79.99 o 
   2   3   2     2818.47     2670.02      8.00 o 
   3   3   2      835.30      815.83      4.36 o 
   4   3   2      445.24      407.93      2.77 o 
   5   3   2       52.96       56.48      2.42 o 
   6   3   2      734.65      721.38      8.48 o 
   7   3   2      480.93      508.27      8.62 o 
   8   3   2      152.45      160.03      3.50 o 
   9   3   2       42.79       39.09      2.22 o 
  10   3   2        2.41        4.32      2.22 o 
 -10   4   2       53.18       54.72      4.68 o 
  -9   4   2      332.38      312.51      6.26 o 
  -8   4   2       32.03       38.92      2.10 o 
  -7   4   2      525.49      520.50      3.01 o 
  -6   4   2      460.20      452.87      3.90 o 
  -5   4   2      187.65      202.71      2.94 o 
  -4   4   2      320.45      325.27      4.74 o 
  -3   4   2     4484.14     4445.71     43.45 o 
  -2   4   2        3.40        4.19      2.74 o 
  -1   4   2        2.33        5.53      3.10 o 
   0   4   2      180.75      165.12      3.35 o 
   1   4   2      742.33      665.22      5.28 o 
   2   4   2       12.84       15.96      2.62 o 
   3   4   2      255.38      236.84      2.96 o 
   4   4   2      188.00      183.96      2.43 o 
   5   4   2        2.66        8.18      1.94 o 
   6   4   2     2020.27     2075.77     15.72 o 
   7   4   2       41.61       39.88      2.21 o 
   8   4   2        0.13        0.55      2.13 o 
   9   4   2       25.82       28.72      2.40 o 
 -10   5   2        1.36        2.52      2.63 o 
  -9   5   2      142.29      134.85      4.34 o 
  -8   5   2      208.23      216.26      3.69 o 
  -7   5   2       14.65       15.62      2.40 o 
  -6   5   2       30.40       33.60      2.83 o 
  -5   5   2     1302.63     1290.33     11.67 o 
  -4   5   2       54.19       42.96      2.83 o 
  -3   5   2      607.15      598.93      7.38 o 
  -2   5   2     1962.71     1879.54     17.77 o 
  -1   5   2      836.52      736.13      7.77 o 
   0   5   2       61.24       62.63      2.72 o 
   1   5   2     3998.01     3802.42     29.69 o 
   2   5   2     1461.97     1372.98      4.59 o 
   3   5   2     1149.32     1152.21      6.08 o 
   4   5   2      293.73      278.10      2.57 o 
   5   5   2      274.16      263.92      2.61 o 
   6   5   2      556.39      579.39      4.03 o 
   7   5   2       41.96       38.77      2.22 o 
   8   5   2       52.90       58.07      2.27 o 
   9   5   2        4.10        6.82      2.24 o 
 -10   6   2       52.66       43.53      3.65 o 
  -9   6   2        0.80        6.28      2.33 o 
  -8   6   2       22.86       19.00      3.67 o 
  -7   6   2       94.21       93.31      4.08 o 
  -6   6   2      270.50      273.06      2.83 o 
  -5   6   2       27.79       26.01      2.60 o 
  -4   6   2       46.10       48.14      2.45 o 
  -3   6   2       97.64       80.10      2.86 o 
  -2   6   2      109.69      104.50      2.67 o 
  -1   6   2      812.95      785.34      4.89 o 
   0   6   2      830.04      811.37      7.99 o 
   1   6   2       28.19       34.11      2.39 o 
   2   6   2      124.27      125.30      2.55 o 
   3   6   2      683.38      649.40      4.03 o 
   4   6   2      249.17      247.38      2.77 o 
   5   6   2      318.03      325.29      2.63 o 
   6   6   2       17.23       17.05      2.17 o 
   7   6   2      122.78      123.37      2.47 o 
   8   6   2      108.19      101.25      4.44 o 
   9   6   2        8.70        8.10      2.14 o 
 -10   7   2       11.47       10.93      2.20 o 
  -9   7   2       45.52       39.59      2.45 o 
  -8   7   2       29.41       29.60      2.39 o 
  -7   7   2       47.77       52.84      2.19 o 
  -6   7   2       55.48       55.55      2.49 o 
  -5   7   2        0.37        1.89      2.59 o 
  -4   7   2      236.62      268.85      2.90 o 
  -3   7   2        3.78        6.81      2.45 o 
  -2   7   2        9.74        5.03      2.33 o 
  -1   7   2      104.89       97.42      2.30 o 
   0   7   2       33.32       38.71      2.11 o 
   1   7   2     1056.86     1023.20      8.12 o 
   2   7   2       69.98       61.38      2.55 o 
   3   7   2       43.69       47.29      2.49 o 
   4   7   2       32.07       27.78      2.10 o 
   5   7   2      247.92      260.45      2.42 o 
   6   7   2       65.40       67.67      2.35 o 
   7   7   2       96.29      103.20      4.27 o 
   8   7   2       43.44       35.87      2.31 o 
   9   7   2       27.17       27.67      2.19 o 
  -9   8   2       72.00       57.26      2.29 o 
  -8   8   2        3.50        3.60      2.83 o 
  -7   8   2       92.94      104.36      2.40 o 
  -6   8   2       36.45       51.68      2.45 o 
  -5   8   2        5.73        7.00      2.22 o 
  -4   8   2        0.55        0.68      2.16 o 
  -3   8   2      368.67      370.07      3.24 o 
  -2   8   2      211.93      194.27      2.88 o 
  -1   8   2       22.04       32.90      2.38 o 
   0   8   2        9.06        8.40      2.12 o 
   1   8   2        4.11        6.48      2.42 o 
   2   8   2        7.41       18.18      5.53 o 
   3   8   2       90.73       87.64      2.48 o 
   4   8   2       33.42       30.34      2.43 o 
   5   8   2      166.75      169.40      3.20 o 
   6   8   2      623.12      677.65      3.84 o 
   7   8   2       19.88       17.16      1.98 o 
   8   8   2        1.84        4.52      1.77 o 
  -9   9   2       19.46       26.14      2.45 o 
  -8   9   2       68.06       59.74      2.94 o 
  -7   9   2        4.37        3.21      2.13 o 
  -6   9   2        8.42       15.34      2.08 o 
  -5   9   2      227.60      260.80      5.47 o 
  -4   9   2       14.41       14.29      2.34 o 
  -3   9   2       21.75       26.32      2.44 o 
  -2   9   2      293.45      287.82      3.13 o 
  -1   9   2      250.50      236.18      2.71 o 
   0   9   2        0.04        0.30      2.34 o 
   1   9   2      653.79      641.81      6.22 o 
   2   9   2      181.88      187.44      2.67 o 
   3   9   2       40.74       43.23      2.38 o 
   4   9   2      340.96      373.57      4.84 o 
   5   9   2       76.33       77.98      1.99 o 
   6   9   2       21.43       24.73      1.87 o 
   7   9   2       16.46       21.08      2.04 o 
   8   9   2       27.85       24.92      2.16 o 
  -8  10   2       15.77       11.42      1.95 o 
  -7  10   2       42.72       38.40      1.76 o 
  -6  10   2       22.96       25.95      1.96 o 
  -5  10   2        2.04        6.27      1.76 o 
  -4  10   2        8.36        7.01      1.98 o 
  -3  10   2        4.66        4.51      2.24 o 
  -2  10   2       31.30       30.80      2.47 o 
  -1  10   2       38.70       48.10      2.37 o 
   0  10   2      353.29      361.75      6.05 o 
   1  10   2       12.03       15.43      2.13 o 
   2  10   2      385.45      403.77      5.51 o 
   3  10   2      193.78      205.80      2.47 o 
   4  10   2        0.02        1.41      1.97 o 
   5  10   2       75.45       82.54      1.95 o 
   6  10   2        1.49        4.89      1.88 o 
   7  10   2       30.25       26.97      2.06 o 
  -8  11   2       19.09       11.93      1.91 o 
  -7  11   2       16.54       14.84      3.08 o 
  -6  11   2       17.53       15.43      2.28 o 
  -5  11   2        2.13        1.55      2.18 o 
  -4  11   2        5.14        7.05      2.19 o 
  -3  11   2       21.77       24.35      2.00 o 
  -2  11   2       20.04       20.80      2.39 o 
  -1  11   2        4.87       10.00      1.91 o 
   0  11   2       23.39       23.96      1.96 o 
   1  11   2      110.22      121.22      2.41 o 
   2  11   2       22.44       25.45      2.16 o 
   3  11   2        0.62       -0.49      2.04 o 
   4  11   2       38.14       38.89      2.05 o 
   5  11   2       60.01       60.83      1.98 o 
   6  11   2       34.29       36.10      2.00 o 
   7  11   2       35.03       28.73      2.01 o 
  -7  12   2       41.23       33.97      1.83 o 
  -6  12   2        2.47        4.23      1.89 o 
  -5  12   2        0.01        1.55      1.75 o 
  -4  12   2       47.89       47.68      2.22 o 
  -3  12   2      177.19      185.75      2.56 o 
  -2  12   2       80.22       77.72      2.43 o 
  -1  12   2        0.26        0.38      1.86 o 
   0  12   2       32.71       32.29      2.08 o 
   1  12   2       25.29       28.30      1.89 o 
   2  12   2       10.09       13.15      2.11 o 
   3  12   2        4.55        5.15      2.10 o 
   4  12   2        1.56        4.46      1.97 o 
   5  12   2       14.61       14.68      1.96 o 
   6  12   2      104.18       94.73      3.84 o 
  -6  13   2       39.31       38.45      2.09 o 
  -5  13   2      184.17      176.42      7.02 o 
  -4  13   2       14.14       24.15      2.97 o 
  -3  13   2        6.96        9.87      2.08 o 
  -2  13   2      308.10      319.29      6.93 o 
  -1  13   2      223.44      244.93      4.69 o 
   0  13   2        7.57        9.29      1.82 o 
   1  13   2       41.03       46.96      2.83 o 
   2  13   2       89.52       92.77      2.75 o 
   3  13   2       76.21       80.84      2.32 o 
   4  13   2      124.39      127.25      9.04 o 
   5  13   2       32.55       26.55      2.12 o 
  -5  14   2        1.23        5.54      1.97 o 
  -4  14   2       10.49       15.22      2.13 o 
  -3  14   2       46.34       44.24      2.25 o 
  -2  14   2        0.01        3.80      1.96 o 
  -1  14   2        2.73        4.42      2.31 o 
   0  14   2      220.78      223.36      9.44 o 
   1  14   2       66.45       71.22      2.60 o 
   2  14   2       83.44       76.14      2.15 o 
   3  14   2       42.02       41.88      3.19 o 
   4  14   2        0.11        1.37      1.95 o 
  -4  15   2        7.77        5.77      2.04 o 
  -3  15   2        2.85       -0.12      2.20 o 
  -2  15   2        5.99        8.33      2.48 o 
  -1  15   2       27.69       22.16      2.60 o 
   0  15   2        0.23        1.17      2.35 o 
   1  15   2        1.75        3.88      2.45 o 
   2  15   2        2.37        5.97      2.44 o 
   3  15   2        0.40        5.80      2.20 o 
 -11   1   3       18.46       13.69      1.94 o 
 -10   1   3        8.96        9.44      1.65 o 
  -9   1   3        0.85        3.26      2.06 o 
  -8   1   3       17.51       10.01      2.08 o 
  -7   1   3      403.40      398.68      3.05 o 
  -6   1   3      203.40      206.08      2.59 o 
  -5   1   3       79.05       74.73      2.60 o 
  -4   1   3      711.41      691.14      4.79 o 
  -3   1   3     2079.38     1985.73      9.82 o 
  -2   1   3        8.30        5.72      3.92 o 
  -1   1   3       73.77       60.92      3.76 o 
   0   1   3      302.18      317.39      4.72 o 
   1   1   3        6.65        8.89      3.10 o 
   2   1   3      695.52      689.10      4.18 o 
   3   1   3        5.90        9.22      3.71 o 
   4   1   3      600.82      620.38      4.10 o 
   5   1   3       86.11       83.11      2.62 o 
   6   1   3       64.01       67.37      2.18 o 
   7   1   3      823.12      872.45      9.34 o 
   8   1   3       42.94       45.62      2.24 o 
   9   1   3        2.26        3.68      2.26 o 
 -11   2   3       79.77       78.36      6.18 o 
 -10   2   3        0.11        1.15      2.03 o 
  -9   2   3      533.91      530.04      9.43 o 
  -8   2   3      338.37      320.35      5.44 o 
  -7   2   3       57.03       72.78      4.13 o 
  -6   2   3        3.89        4.84      2.57 o 
  -5   2   3      219.24      168.78      3.07 o 
  -4   2   3      221.18      224.80      2.97 o 
  -3   2   3      456.49      441.71      4.16 o 
  -2   2   3     2411.61     2288.30      7.69 o 
  -1   2   3     2328.09     2215.73     25.23 o 
   0   2   3     2541.55     2489.82     23.03 o 
   1   2   3      823.33      696.15      4.70 o 
   2   2   3     4739.16     4913.42     20.71 o 
   3   2   3      410.80      435.72      3.23 o 
   4   2   3      357.59      373.55      3.03 o 
   5   2   3      210.57      197.43      2.83 o 
   6   2   3      250.46      258.16      3.63 o 
   7   2   3       46.06       46.69      1.97 o 
   8   2   3        5.86        4.84      2.13 o 
   9   2   3        0.12        1.27      2.04 o 
 -11   3   3        7.56        4.45      1.97 o 
 -10   3   3       99.08       92.84      2.19 o 
  -9   3   3        1.73        6.30      1.84 o 
  -8   3   3        0.16       -0.69      1.82 o 
  -7   3   3      292.85      290.93      3.07 o 
  -6   3   3      298.35      298.66      3.10 o 
  -5   3   3      230.24      219.49      2.81 o 
  -4   3   3      354.68      291.09      3.44 o 
  -3   3   3      582.10      502.09      5.64 o 
  -2   3   3      249.44      245.62      4.05 o 
  -1   3   3      142.27      141.90      4.06 o 
   0   3   3     1591.14     1523.52     11.72 o 
   1   3   3      589.37      611.00      4.15 o 
   2   3   3      852.20      790.03      4.08 o 
   3   3   3      235.36      188.56      2.75 o 
   4   3   3      790.87      808.93      5.76 o 
   5   3   3       28.66       30.18      1.86 o 
   6   3   3       28.67       29.94      2.38 o 
   7   3   3      674.40      724.49     11.39 o 
   8   3   3       55.60       53.37      2.52 o 
   9   3   3        1.47        3.44      1.98 o 
 -10   4   3       22.68       23.33      3.89 o 
  -9   4   3       11.32       12.67      2.28 o 
  -8   4   3       21.74       28.73      2.40 o 
  -7   4   3       29.66       30.69      2.41 o 
  -6   4   3       10.10        9.05      2.32 o 
  -5   4   3       52.10       44.34      3.01 o 
  -4   4   3      860.47      866.13      8.58 o 
  -3   4   3      282.48      289.79      3.98 o 
  -2   4   3      278.28      254.84      4.95 o 
  -1   4   3       25.44       25.73      2.83 o 
   0   4   3        4.28        6.99      2.53 o 
   1   4   3       10.28       12.85      2.52 o 
   2   4   3        7.82        5.68      2.29 o 
   3   4   3      152.65      144.86      2.45 o 
   4   4   3       72.61       73.55      2.26 o 
   5   4   3       61.10       64.01      2.20 o 
   6   4   3      373.16      378.66      4.19 o 
   7   4   3        6.58        7.04      2.11 o 
   8   4   3        8.66        6.63      2.10 o 
   9   4   3       15.62       13.05      2.05 o 
 -10   5   3       11.40        4.72      2.34 o 
  -9   5   3       11.33       11.88      2.10 o 
  -8   5   3       32.56       31.16      2.40 o 
  -7   5   3      118.11      134.27      4.59 o 
  -6   5   3       78.61       69.25      5.46 o 
  -5   5   3      101.44      105.71      3.72 o 
  -4   5   3      800.03      809.16     10.79 o 
  -3   5   3      471.21      462.24      3.20 o 
  -2   5   3       27.81       28.08      2.71 o 
  -1   5   3       98.60       90.43      2.42 o 
   0   5   3      112.48       98.76      2.76 o 
   1   5   3        6.15        1.42      2.49 o 
   2   5   3        5.07        6.99      2.49 o 
   3   5   3       11.53        4.85      2.08 o 
   4   5   3      249.89      252.10      2.32 o 
   5   5   3       48.06       51.74      2.21 o 
   6   5   3       40.09       44.92      2.36 o 
   7   5   3      406.29      432.07      8.16 o 
   8   5   3        8.74        9.94      2.16 o 
   9   5   3        0.13        2.33      1.99 o 
 -10   6   3        0.12       -0.93      2.37 o 
  -9   6   3      128.48      124.96      3.26 o 
  -8   6   3      284.17      285.14      2.97 o 
  -7   6   3        0.90        2.26      2.30 o 
  -6   6   3       99.50      109.02      2.68 o 
  -5   6   3      221.00      201.07      3.10 o 
  -4   6   3       74.02       74.18      2.24 o 
  -3   6   3       88.95      103.93      3.01 o 
  -2   6   3     1391.77     1309.61      7.64 o 
  -1   6   3      185.28      156.21      2.65 o 
   0   6   3       33.33       32.18      2.62 o 
   1   6   3      160.29      136.99      2.62 o 
   2   6   3     2713.46     2766.76     16.30 o 
   3   6   3       95.89      110.71      2.47 o 
   4   6   3       72.46       75.30      2.11 o 
   5   6   3      228.49      252.27      2.27 o 
   6   6   3      125.67      135.48      2.33 o 
   7   6   3      103.51      111.85      2.92 o 
   8   6   3        0.35        1.22      2.09 o 
   9   6   3        0.21        1.42      2.00 o 
 -10   7   3       77.93       60.75      4.40 o 
  -9   7   3        5.99       11.11      2.38 o 
  -8   7   3        1.37        4.64      2.28 o 
  -7   7   3      189.58      184.24      2.60 o 
  -6   7   3      190.12      194.51      3.27 o 
  -5   7   3        2.05       15.96      2.94 o 
  -4   7   3      557.37      555.25      4.38 o 
  -3   7   3       28.32       21.25      2.78 o 
  -2   7   3        3.82        4.78      2.61 o 
  -1   7   3      304.07      269.71      2.96 o 
   0   7   3     1029.12      976.67     13.13 o 
   1   7   3       28.09       34.04      2.40 o 
   2   7   3      350.52      365.80      3.16 o 
   3   7   3      727.27      717.62      6.38 o 
   4   7   3      534.91      544.69      3.84 o 
   5   7   3      331.28      350.47      4.14 o 
   6   7   3       65.51       71.05      1.84 o 
   7   7   3      220.40      235.60      5.17 o 
   8   7   3        2.59        3.69      1.93 o 
  -9   8   3       15.79       17.99      2.36 o 
  -8   8   3       10.62       11.51      2.10 o 
  -7   8   3       25.32       23.30      2.16 o 
  -6   8   3       98.49      105.93      2.58 o 
  -5   8   3      243.39      237.30      4.41 o 
  -4   8   3      220.42      216.70      3.63 o 
  -3   8   3        1.23        1.02      2.48 o 
  -2   8   3      193.58      183.80      2.85 o 
  -1   8   3       42.97       38.49      2.48 o 
   0   8   3       41.43       45.51      3.08 o 
   1   8   3       78.66       77.49      2.39 o 
   2   8   3       81.29       78.45      2.58 o 
   3   8   3       38.48       35.86      2.08 o 
   4   8   3        6.30        7.29      1.97 o 
   5   8   3      199.73      209.99      2.27 o 
   6   8   3      319.49      332.39      3.79 o 
   7   8   3        3.41        4.87      2.02 o 
   8   8   3       38.43       35.72      2.85 o 
  -9   9   3        5.63        6.33      2.34 o 
  -8   9   3       35.59       37.43      2.93 o 
  -7   9   3        6.15        5.35      2.08 o 
  -6   9   3       33.89       42.77      2.95 o 
  -5   9   3       51.20       56.32      3.27 o 
  -4   9   3       93.49       99.36      2.49 o 
  -3   9   3        6.60        9.67      2.26 o 
  -2   9   3       31.47       33.07      2.53 o 
  -1   9   3       97.08       96.93      2.55 o 
   0   9   3       11.55       18.48      2.45 o 
   1   9   3       25.88       33.45      2.46 o 
   2   9   3      111.53      111.94      2.44 o 
   3   9   3       67.25       73.32      2.32 o 
   4   9   3       10.43       12.09      2.05 o 
   5   9   3       27.77       30.92      1.95 o 
   6   9   3        5.45        5.57      1.88 o 
   7   9   3       87.51       73.66      3.62 o 
  -8  10   3      113.97      101.73      5.40 o 
  -7  10   3        0.10        1.47      1.99 o 
  -6  10   3       21.53       22.02      1.68 o 
  -5  10   3       47.72       61.13      2.04 o 
  -4  10   3      103.57      107.29      2.60 o 
  -3  10   3       14.11       16.08      2.11 o 
  -2  10   3      325.06      348.42      6.49 o 
  -1  10   3      101.13      103.39      2.46 o 
   0  10   3      102.17       95.25      2.48 o 
   1  10   3        0.10        0.26      1.96 o 
   2  10   3      471.26      493.79      6.47 o 
   3  10   3        0.04        1.62      1.97 o 
   4  10   3       47.22       52.98      2.01 o 
   5  10   3       27.13       30.25      1.74 o 
   6  10   3       34.03       37.39      2.06 o 
   7  10   3       26.93       21.91      2.07 o 
  -8  11   3        5.07        1.22      1.97 o 
  -7  11   3       82.92       79.57      4.44 o 
  -6  11   3       63.68       67.69      1.96 o 
  -5  11   3        4.20        6.61      1.80 o 
  -4  11   3      139.96      158.76      2.32 o 
  -3  11   3       24.10       24.58      2.29 o 
  -2  11   3        1.36        2.89      2.16 o 
  -1  11   3       36.76       35.33      2.46 o 
   0  11   3      252.85      270.88      3.31 o 
   1  11   3       76.44       77.09      2.37 o 
   2  11   3        3.74        6.08      2.18 o 
   3  11   3      208.85      228.88      3.69 o 
   4  11   3      109.37      122.48      2.42 o 
   5  11   3      132.92      133.11      2.36 o 
   6  11   3       19.27       24.43      1.73 o 
  -7  12   3       47.22       36.37      3.45 o 
  -6  12   3       38.07       36.22      1.99 o 
  -5  12   3      225.91      234.16      4.36 o 
  -4  12   3       39.92       41.39      3.13 o 
  -3  12   3        2.34        4.15      2.17 o 
  -2  12   3       20.01       21.66      2.09 o 
  -1  12   3       83.44       86.00      2.24 o 
   0  12   3        2.05        6.58      2.14 o 
   1  12   3        0.02       -1.13      2.61 o 
   2  12   3       12.69       17.20      2.17 o 
   3  12   3        7.97       12.11      2.62 o 
   4  12   3        0.20        2.85      2.11 o 
   5  12   3       53.84       49.68      4.40 o 
   6  12   3       72.79       54.73      2.48 o 
  -6  13   3        0.23        1.52      1.66 o 
  -5  13   3       39.10       34.32      1.98 o 
  -4  13   3        6.18        7.33      2.35 o 
  -3  13   3        4.58        3.68      2.15 o 
  -2  13   3        0.03       -2.22      2.22 o 
  -1  13   3        0.02        1.86      2.13 o 
   0  13   3        3.94        3.62      1.93 o 
   1  13   3       82.89       84.53      3.08 o 
   2  13   3        0.82        5.49      2.13 o 
   3  13   3       11.92        9.39      2.22 o 
   4  13   3        3.76        2.40      2.17 o 
   5  13   3        2.30        3.82      2.03 o 
  -5  14   3        7.79        7.25      1.80 o 
  -4  14   3       11.38       11.41      2.23 o 
  -3  14   3       14.32       12.73      1.98 o 
  -2  14   3      116.45      116.05      5.58 o 
  -1  14   3       39.99       39.66      4.26 o 
   0  14   3        0.01        2.64      2.27 o 
   1  14   3        8.48       10.31      2.13 o 
   2  14   3       27.94       26.91      2.49 o 
   3  14   3        0.04       -2.16      2.16 o 
   4  14   3       22.90       20.34      2.34 o 
  -3  15   3       23.82       24.85      3.21 o 
  -2  15   3        3.82        2.38      2.25 o 
  -1  15   3       67.52       61.17      7.72 o 
   0  15   3      113.56      100.51      5.04 o 
   1  15   3       35.80       29.33      2.73 o 
   2  15   3       10.45       10.76      3.44 o 
 -11   0   4       68.61       54.65      2.94 o 
 -10   0   4      100.85       96.73      4.87 o 
  -9   0   4       71.58       71.45      2.86 o 
  -8   0   4     1588.66     1629.05     10.08 o 
  -7   0   4     1450.51     1489.08     15.37 o 
  -6   0   4      401.62      375.40      4.10 o 
  -5   0   4      710.76      663.58      5.40 o 
  -4   0   4     1244.75     1263.63     25.30 o 
  -3   0   4     2972.54     2948.85     10.61 o 
  -2   0   4      618.55      552.13      5.79 o 
  -1   0   4      417.78      386.08      5.17 o 
   0   0   4     3010.57     2994.01     50.11 o 
   1   0   4     2992.89     3027.67     50.20 o 
   2   0   4     2530.55     2616.88     35.61 o 
   3   0   4     7337.79     7441.25     22.26 o 
   4   0   4      252.18      219.98      3.88 o 
   5   0   4      150.71      156.77      4.28 o 
   6   0   4      307.11      346.65      8.38 o 
   7   0   4      164.07      183.28      3.98 o 
   8   0   4       46.19       45.07      6.00 o 
   9   0   4        0.24        2.46      3.35 o 
 -11   1   4       29.98       27.70      2.15 o 
 -10   1   4        5.18        2.14      1.58 o 
  -9   1   4       67.66       75.20      2.35 o 
  -8   1   4      495.60      502.71      8.30 o 
  -7   1   4      382.84      382.44      5.43 o 
  -6   1   4      103.87       97.01      2.75 o 
  -5   1   4      671.53      629.01      4.52 o 
  -4   1   4     1079.03     1046.85      9.46 o 
  -3   1   4      101.54      104.24      3.23 o 
  -2   1   4      180.33      168.18      3.54 o 
  -1   1   4     1704.41     1626.64     13.93 o 
   0   1   4      725.41      675.16      5.22 o 
   1   1   4      153.73      144.65      3.49 o 
   2   1   4       18.35       41.62      2.60 o 
   3   1   4      307.12      326.14      2.85 o 
   4   1   4        1.35        1.66      2.29 o 
   5   1   4       49.80       54.24      2.24 o 
   6   1   4       53.47       58.67      2.40 o 
   7   1   4       33.72       35.54      2.39 o 
   8   1   4       13.98       15.65      2.04 o 
   9   1   4       69.61       58.75      3.16 o 
 -11   2   4        3.03        6.21      1.76 o 
 -10   2   4       15.13       14.77      2.74 o 
  -9   2   4       23.17       25.50      2.35 o 
  -8   2   4       29.65       29.12      3.23 o 
  -7   2   4       59.72       57.52      2.11 o 
  -6   2   4      150.08      150.07      2.47 o 
  -5   2   4       11.76       13.46      2.56 o 
  -4   2   4       77.87       74.78      2.93 o 
  -3   2   4       33.90       39.22      2.98 o 
  -2   2   4      463.64      468.10      3.95 o 
  -1   2   4      277.42      285.38      3.43 o 
   0   2   4      517.20      500.36      3.95 o 
   1   2   4       72.72       68.76      3.03 o 
   2   2   4      189.23      195.84      2.53 o 
   3   2   4        0.28        1.00      1.97 o 
   4   2   4       83.52       88.41      2.38 o 
   5   2   4        5.21        7.13      2.24 o 
   6   2   4        0.62        4.24      2.14 o 
   7   2   4        1.02        1.86      2.07 o 
   8   2   4       24.25       24.74      2.17 o 
   9   2   4        1.44        0.53      2.22 o 
 -11   3   4        0.14        3.21      2.04 o 
 -10   3   4        7.60       12.85      2.29 o 
  -9   3   4       26.89       26.50      2.21 o 
  -8   3   4        9.88       13.72      2.03 o 
  -7   3   4      401.81      402.42      2.88 o 
  -6   3   4      171.84      180.56      2.88 o 
  -5   3   4        7.49        5.62      2.05 o 
  -4   3   4       54.57       46.72      2.47 o 
  -3   3   4       34.61       36.68      2.52 o 
  -2   3   4       45.72       51.44      3.19 o 
  -1   3   4       38.98       37.50      2.85 o 
   0   3   4       77.01       82.18      2.83 o 
   1   3   4       64.58       71.21      2.88 o 
   2   3   4     1237.87     1324.54      4.64 o 
   3   3   4      266.80      287.89      2.70 o 
   4   3   4       70.04       71.24      2.43 o 
   5   3   4        4.90        4.30      1.89 o 
   6   3   4        1.66        1.52      1.85 o 
   7   3   4       86.00       89.75      2.43 o 
   8   3   4       30.03       31.65      2.23 o 
   9   3   4       19.62       15.09      2.29 o 
 -10   4   4       11.22        9.02      2.26 o 
  -9   4   4       25.36       28.81      2.08 o 
  -8   4   4      784.01      793.04      7.76 o 
  -7   4   4      212.95      224.12     10.04 o 
  -6   4   4       57.14       59.69      3.10 o 
  -5   4   4      319.50      331.84      3.95 o 
  -4   4   4      573.65      544.53      4.00 o 
  -3   4   4      522.25      493.38      8.08 o 
  -2   4   4       10.36       18.35      3.02 o 
  -1   4   4      650.04      617.77      7.16 o 
   0   4   4     1066.05      921.16     10.87 o 
   1   4   4       65.46       57.93      2.37 o 
   2   4   4     1933.91     1950.15      9.08 o 
   3   4   4     3368.51     3423.14     24.28 o 
   4   4   4      145.35      139.72      2.31 o 
   5   4   4      284.53      296.48      2.58 o 
   6   4   4      345.91      367.68      7.69 o 
   7   4   4       83.33       86.61      2.57 o 
   8   4   4       10.93        9.60      1.94 o 
   9   4   4       13.45       10.86      2.25 o 
 -10   5   4       13.74       10.03      2.83 o 
  -9   5   4        9.05       14.95      2.26 o 
  -8   5   4      218.11      230.81      5.67 o 
  -7   5   4      119.76      120.40      2.37 o 
  -6   5   4      158.95      170.03      2.67 o 
  -5   5   4      110.22      102.70      2.95 o 
  -4   5   4      320.47      293.59      3.35 o 
  -3   5   4       20.20       22.50      2.71 o 
  -2   5   4      326.22      286.99      7.58 o 
  -1   5   4        0.28        2.65      1.99 o 
   0   5   4        2.38       10.59      2.68 o 
   1   5   4      331.64      320.20      2.95 o 
   2   5   4        1.73        2.32      2.24 o 
   3   5   4      129.38      120.47      2.62 o 
   4   5   4      376.36      378.19      3.19 o 
   5   5   4       80.41       83.44      2.06 o 
   6   5   4       31.00       34.50      1.95 o 
   7   5   4      194.34      192.99      5.79 o 
   8   5   4       51.68       48.57      3.13 o 
 -10   6   4        0.03       -0.21      2.42 o 
  -9   6   4       22.75       29.52      2.00 o 
  -8   6   4        2.56        5.12      2.28 o 
  -7   6   4        1.44        0.44      1.90 o 
  -6   6   4       89.91       92.39      2.46 o 
  -5   6   4        2.88        3.76      1.88 o 
  -4   6   4        5.99        5.46      2.16 o 
  -3   6   4       56.45       64.37      2.42 o 
  -2   6   4       45.09       45.09      2.55 o 
  -1   6   4      162.66      164.14      2.56 o 
   0   6   4       16.74       15.32      2.53 o 
   1   6   4      127.03      140.08      2.29 o 
   2   6   4       31.69       32.26      2.38 o 
   3   6   4        0.42        2.84      2.36 o 
   4   6   4       15.38       14.23      2.07 o 
   5   6   4       26.93       27.54      1.94 o 
   6   6   4       75.84       80.45      2.04 o 
   7   6   4       17.81       20.43      2.03 o 
   8   6   4        8.04        5.16      1.89 o 
 -10   7   4        1.18        3.74      2.33 o 
  -9   7   4       31.81       29.15      2.65 o 
  -8   7   4        3.99        3.76      2.29 o 
  -7   7   4      339.59      345.75      3.54 o 
  -6   7   4       47.99       50.69      2.20 o 
  -5   7   4       20.58       22.17      2.36 o 
  -4   7   4       60.61       61.70      2.29 o 
  -3   7   4       56.57       58.66      2.78 o 
  -2   7   4      125.11      122.25      2.63 o 
  -1   7   4      148.08      161.36      2.81 o 
   0   7   4        2.04        4.26      2.30 o 
   1   7   4      189.77      189.22      2.49 o 
   2   7   4      108.13      120.72      2.72 o 
   3   7   4      468.03      474.71      3.74 o 
   4   7   4      415.87      429.65      6.70 o 
   5   7   4       33.01       37.80      1.93 o 
   6   7   4       39.18       37.83      1.71 o 
   7   7   4       13.84       17.28      2.02 o 
   8   7   4        1.97        3.88      1.94 o 
  -9   8   4       22.99       22.74      2.38 o 
  -8   8   4      263.44      264.14      4.98 o 
  -7   8   4       43.47       42.23      2.12 o 
  -6   8   4      121.83      119.01      2.39 o 
  -5   8   4       22.27       27.97      2.24 o 
  -4   8   4      639.15      642.51      5.77 o 
  -3   8   4      514.50      512.25      7.00 o 
  -2   8   4        3.56        4.24      2.41 o 
  -1   8   4      291.65      288.80      2.93 o 
   0   8   4      775.31      723.28     10.77 o 
   1   8   4      249.52      267.59      2.65 o 
   2   8   4       86.64       97.08      2.42 o 
   3   8   4      491.05      517.88      4.62 o 
   4   8   4      319.53      338.29      6.53 o 
   5   8   4        1.11        3.97      1.66 o 
   6   8   4       34.60       39.21      1.91 o 
   7   8   4        9.20       15.75      1.98 o 
  -9   9   4       38.42       35.68      2.08 o 
  -8   9   4      124.48      123.56      2.59 o 
  -7   9   4       49.02       48.98      2.20 o 
  -6   9   4       94.05      101.94      2.22 o 
  -5   9   4      299.07      311.76      2.72 o 
  -4   9   4      377.80      377.92      3.38 o 
  -3   9   4       20.34       23.87      2.42 o 
  -2   9   4      786.02      808.54      8.42 o 
  -1   9   4      140.66      139.27      2.69 o 
   0   9   4       12.50       14.45      2.41 o 
   1   9   4      317.71      325.23      7.93 o 
   2   9   4      115.64      122.90      2.59 o 
   3   9   4        3.36        5.46      2.23 o 
   4   9   4       93.42       99.82      2.23 o 
   5   9   4       42.01       46.65      2.00 o 
   6   9   4       52.96       48.05      1.93 o 
   7   9   4       44.28       41.92      2.30 o 
  -8  10   4        2.37        3.01      2.04 o 
  -7  10   4       32.12       29.73      3.00 o 
  -6  10   4      179.15      184.76      3.23 o 
  -5  10   4        3.50        1.36      1.67 o 
  -4  10   4       81.36       87.41      2.06 o 
  -3  10   4      193.48      201.89      2.72 o 
  -2  10   4       23.97       25.21      2.45 o 
  -1  10   4       21.60       23.29      2.31 o 
   0  10   4       62.87       65.51      2.43 o 
   1  10   4        7.87        7.01      2.25 o 
   2  10   4      107.30      116.12      2.33 o 
   3  10   4        0.44        3.45      2.15 o 
   4  10   4       43.85       45.58      2.30 o 
   5  10   4       36.77       38.37      1.91 o 
   6  10   4       36.76       32.12      1.81 o 
  -8  11   4        2.90        4.93      1.95 o 
  -7  11   4       81.15       77.91      3.36 o 
  -6  11   4       14.86       16.99      1.94 o 
  -5  11   4       80.62       77.83      1.94 o 
  -4  11   4       21.03       21.07      1.87 o 
  -3  11   4        6.84        6.74      2.19 o 
  -2  11   4        0.32        5.39      2.26 o 
  -1  11   4        0.65       -1.21      2.05 o 
   0  11   4       26.52       26.62      2.09 o 
   1  11   4       31.17       41.29      2.51 o 
   2  11   4       38.13       45.37      2.24 o 
   3  11   4        5.12        2.71      2.25 o 
   4  11   4       72.79       72.80      2.43 o 
   5  11   4       58.41       54.59      2.60 o 
   6  11   4        2.29        3.01      1.84 o 
  -7  12   4        0.10       -0.35      1.91 o 
  -6  12   4        0.46        3.01      1.76 o 
  -5  12   4       30.64       30.83      1.74 o 
  -4  12   4       65.94       67.73      3.09 o 
  -3  12   4       13.74       15.24      2.00 o 
  -2  12   4       15.18       17.10      2.25 o 
  -1  12   4       50.18       53.58      2.19 o 
   0  12   4       81.85       86.42      2.18 o 
   1  12   4       75.62       79.67      2.97 o 
   2  12   4       20.63       23.16      2.02 o 
   3  12   4       64.37       62.09      2.39 o 
   4  12   4       50.44       48.02      2.26 o 
   5  12   4        1.00        3.92      1.97 o 
  -6  13   4        3.41        5.95      1.96 o 
  -5  13   4       59.39       59.08      3.80 o 
  -4  13   4       27.07       30.40      2.05 o 
  -3  13   4       31.03       30.67      2.07 o 
  -2  13   4      120.30      131.28      3.74 o 
  -1  13   4       56.60       56.77      3.28 o 
   0  13   4       38.15       34.28      2.22 o 
   1  13   4      199.98      200.76      6.28 o 
   2  13   4       30.87       29.48      2.51 o 
   3  13   4        0.08        2.40      1.94 o 
   4  13   4       71.78       53.85      2.41 o 
  -5  14   4        1.46        3.63      1.84 o 
  -4  14   4       20.93       17.49      2.26 o 
  -3  14   4       63.89       57.77      2.46 o 
  -2  14   4        5.23        5.26      2.43 o 
  -1  14   4       86.85       78.00      4.83 o 
   0  14   4       43.62       39.54      2.28 o 
   1  14   4        1.97        3.65      2.14 o 
   2  14   4        2.56        6.30      2.14 o 
   3  14   4        0.65        1.09      1.98 o 
  -3  15   4        1.61        3.17      2.07 o 
  -2  15   4        7.18        7.22      2.12 o 
  -1  15   4        1.85        0.56      2.39 o 
   0  15   4        1.39        3.96      2.20 o 
   1  15   4        7.67        4.59      2.44 o 
 -11   1   5        0.01       -0.99      1.97 o 
 -10   1   5       58.93       54.23      2.51 o 
  -9   1   5       53.13       52.22      3.45 o 
  -8   1   5       50.47       52.73      2.08 o 
  -7   1   5      369.88      386.42      3.13 o 
  -6   1   5       56.23       55.18      2.62 o 
  -5   1   5       13.05       18.18      2.28 o 
  -4   1   5      111.21      121.54      2.46 o 
  -3   1   5       22.77       16.19      2.34 o 
  -2   1   5     2793.52     2914.98     30.02 o 
  -1   1   5      374.78      351.59      5.19 o 
   0   1   5       52.45       63.20      2.75 o 
   1   1   5        0.01        1.38      2.73 o 
   2   1   5       49.32       43.58      2.65 o 
   3   1   5      263.66      245.91      3.61 o 
   4   1   5       85.04       89.81      2.26 o 
   5   1   5        0.02        4.18      2.18 o 
   6   1   5        3.93        4.57      2.55 o 
   7   1   5        1.81        3.32      2.60 o 
   8   1   5        0.93        4.03      2.46 o 
 -11   2   5       15.17       13.68      2.14 o 
 -10   2   5       73.44       72.53      2.81 o 
  -9   2   5       38.07       44.55      3.19 o 
  -8   2   5      289.20      296.19      6.14 o 
  -7   2   5      119.96      130.56      2.43 o 
  -6   2   5      780.06      781.89      8.99 o 
  -5   2   5     2651.06     2538.76     14.42 o 
  -4   2   5      374.94      346.20      4.78 o 
  -2   2   5     1966.60     1920.02     17.00 o 
  -1   2   5      227.45      200.16      2.85 o 
   0   2   5      150.09      159.68      2.78 o 
   1   2   5      855.58      778.49      4.26 o 
   2   2   5      497.07      491.97      3.40 o 
   3   2   5      128.22      112.02      2.16 o 
   4   2   5      368.17      381.61      3.03 o 
   5   2   5     1322.66     1368.39     11.45 o 
   6   2   5        0.01        4.44      2.36 o 
   7   2   5      103.31      111.94      2.56 o 
   8   2   5      397.98      445.45     11.59 o 
 -10   3   5       68.29       63.06      2.10 o 
  -9   3   5       11.49       11.07      2.03 o 
  -8   3   5       89.73       92.90      2.30 o 
  -7   3   5      571.62      575.25      3.39 o 
  -6   3   5      303.19      284.63      3.64 o 
  -5   3   5        7.42        7.22      2.01 o 
  -4   3   5      556.48      546.09      4.95 o 
  -3   3   5      425.19      401.67      6.18 o 
  -2   3   5     1394.47     1437.78     11.88 o 
  -1   3   5      409.27      380.13      3.48 o 
   0   3   5       86.22       72.51      2.49 o 
   1   3   5       42.65       33.83      2.50 o 
   2   3   5       48.63       46.18      2.25 o 
   3   3   5      207.27      208.80      2.49 o 
   4   3   5        9.82       13.80      2.17 o 
   5   3   5       13.11       18.78      1.94 o 
   6   3   5      136.29      148.38      2.44 o 
   7   3   5       15.14       14.15      2.39 o 
   8   3   5        0.01        2.45      2.03 o 
 -10   4   5        8.12       11.35      2.26 o 
  -9   4   5        4.12        5.99      2.95 o 
  -8   4   5        5.58       10.05      2.67 o 
  -7   4   5        0.11        3.31      3.12 o 
  -6   4   5      202.72      212.48      3.37 o 
  -5   4   5       25.42       31.80      3.01 o 
  -4   4   5       19.07       19.03      2.43 o 
  -3   4   5       63.56       77.66      2.73 o 
  -2   4   5        6.15        8.12      2.92 o 
  -1   4   5        1.08        2.72      2.30 o 
   0   4   5       14.72       19.64      2.38 o 
   1   4   5       86.34       90.14      2.51 o 
   2   4   5       14.62       12.05      2.28 o 
   3   4   5       22.06       26.89      2.35 o 
   4   4   5       67.40       64.25      2.12 o 
   5   4   5        5.80        8.17      1.72 o 
   6   4   5        0.00        1.34      1.69 o 
   7   4   5        7.90        6.68      2.07 o 
   8   4   5       13.62       12.44      2.41 o 
 -10   5   5       41.66       37.96      3.37 o 
  -9   5   5       14.30       11.68      2.31 o 
  -8   5   5       31.98       27.95      2.12 o 
  -7   5   5       28.20       33.01      3.17 o 
  -6   5   5       45.94       47.48      2.72 o 
  -5   5   5      173.76      177.52      4.68 o 
  -4   5   5      787.29      826.79      5.39 o 
  -3   5   5       41.15       54.01      2.40 o 
  -2   5   5     1263.24     1289.53     18.26 o 
  -1   5   5       89.73       83.44      2.50 o 
   0   5   5       27.49       29.04      2.54 o 
   1   5   5       94.54       95.80      2.54 o 
   2   5   5       91.78       78.66      2.36 o 
   3   5   5       18.36       14.67      2.15 o 
   4   5   5       96.02       86.92      2.06 o 
   5   5   5       29.28       30.99      1.78 o 
   6   5   5       62.10       62.18      1.78 o 
   7   5   5       22.66       27.63      2.12 o 
   8   5   5        1.38        3.02      2.12 o 
 -10   6   5       38.10       26.93      2.59 o 
  -9   6   5       14.08       17.72      2.26 o 
  -8   6   5       90.55      100.96      3.35 o 
  -7   6   5      110.35      132.23      2.38 o 
  -6   6   5      235.10      241.24      2.57 o 
  -5   6   5      347.91      341.29      3.21 o 
  -4   6   5       63.43       66.20      2.43 o 
  -3   6   5     1031.23     1027.01      8.61 o 
  -2   6   5      730.52      690.20      4.73 o 
  -1   6   5       72.05       62.60      2.31 o 
   0   6   5       23.40       26.24      2.54 o 
   1   6   5      290.70      276.28      3.03 o 
   2   6   5      389.57      379.65      5.40 o 
   3   6   5        4.58        5.64      2.33 o 
   4   6   5      144.46      147.03      2.18 o 
   5   6   5      270.76      273.50      4.02 o 
   6   6   5        6.43       12.49      1.76 o 
   7   6   5       21.44       22.15      2.08 o 
   8   6   5      183.53      170.21     10.54 o 
 -10   7   5      108.92       87.68      8.23 o 
  -9   7   5        5.95        7.82      2.63 o 
  -8   7   5       47.07       51.75      4.41 o 
  -7   7   5      241.03      239.98      2.64 o 
  -6   7   5      209.49      209.55      4.27 o 
  -5   7   5       78.38       88.55      2.22 o 
  -4   7   5      590.56      614.55      7.57 o 
  -3   7   5      468.64      469.65      3.73 o 
  -2   7   5      574.59      561.93      4.74 o 
  -1   7   5      251.95      252.28      2.87 o 
   0   7   5      417.40      418.55      3.19 o 
   1   7   5       50.15       49.26      2.48 o 
   2   7   5       55.40       65.33      2.61 o 
   3   7   5       59.03       67.51      2.22 o 
   4   7   5       21.37       26.03      1.86 o 
   5   7   5        2.29        3.37      1.79 o 
   6   7   5       70.65       71.55      2.45 o 
   7   7   5       10.14        8.51      2.04 o 
  -9   8   5       21.54       19.90      2.27 o 
  -8   8   5       20.08       18.53      2.91 o 
  -7   8   5        3.02        3.70      1.90 o 
  -6   8   5       50.31       49.71      2.21 o 
  -5   8   5        1.60        2.60      2.24 o 
  -4   8   5      119.77      124.21      2.34 o 
  -3   8   5      170.70      180.33      2.53 o 
  -2   8   5       15.69       14.87      2.20 o 
  -1   8   5       88.14       92.57      2.55 o 
   0   8   5        3.27        7.21      2.47 o 
   1   8   5        1.28        6.25      2.74 o 
   2   8   5        0.16        2.61      2.13 o 
   3   8   5       26.98       27.05      2.19 o 
   4   8   5        6.38        7.07      2.11 o 
   5   8   5        2.49        3.19      1.80 o 
   6   8   5        0.44        3.87      1.89 o 
   7   8   5        0.07        1.14      2.06 o 
  -9   9   5        3.44        6.41      2.14 o 
  -8   9   5       42.30       39.69      3.47 o 
  -7   9   5        0.27        1.75      1.91 o 
  -6   9   5       85.89       91.31      2.27 o 
  -5   9   5       90.71       93.64      2.03 o 
  -4   9   5      137.33      154.00      2.25 o 
  -3   9   5       45.35       50.77      2.05 o 
  -2   9   5       94.27       96.22      2.46 o 
  -1   9   5       34.92       40.02      2.52 o 
   0   9   5      151.75      152.96      2.63 o 
   1   9   5       65.58       66.37      3.90 o 
   2   9   5       79.68       77.28      2.40 o 
   3   9   5        6.51        5.91      2.19 o 
   4   9   5        0.14        0.00      2.07 o 
   5   9   5       18.82       15.94      1.87 o 
   6   9   5       24.47       23.84      1.90 o 
  -8  10   5       10.52        7.75      2.48 o 
  -7  10   5       22.88       23.23      1.94 o 
  -6  10   5       88.72      103.76      4.08 o 
  -5  10   5        7.66        6.98      1.68 o 
  -4  10   5       12.50       15.74      1.74 o 
  -3  10   5      209.94      214.48      3.70 o 
  -2  10   5      304.27      301.85      5.60 o 
  -1  10   5        0.66        6.68      2.41 o 
   0  10   5        7.87        9.31      2.18 o 
   1  10   5      213.59      211.20      5.76 o 
   2  10   5      294.81      307.26      9.46 o 
   3  10   5        0.22        0.40      2.01 o 
   4  10   5       69.40       74.63      2.37 o 
   5  10   5       68.54       63.10      2.72 o 
   6  10   5       11.15       11.85      1.94 o 
  -7  11   5       82.84       74.91      5.65 o 
  -6  11   5       74.11       66.01      1.95 o 
  -5  11   5        1.75        2.87      1.68 o 
  -4  11   5      404.12      426.15      6.02 o 
  -3  11   5      236.18      245.69      5.41 o 
  -2  11   5       61.16       67.18      2.78 o 
  -1  11   5      376.94      397.88      3.48 o 
   0  11   5      394.33      406.38      8.02 o 
   1  11   5       30.06       30.79      2.45 o 
   2  11   5       49.68       54.12      3.32 o 
   3  11   5      139.35      144.50      3.03 o 
   4  11   5       29.12       29.52      2.21 o 
   5  11   5        0.64        1.08      2.00 o 
  -7  12   5       33.89       25.43      1.86 o 
  -6  12   5       22.58       17.64      1.83 o 
  -5  12   5        2.03        3.11      1.75 o 
  -4  12   5       57.33       63.46      2.42 o 
  -3  12   5        9.50       11.09      2.03 o 
  -2  12   5       15.24       16.99      2.16 o 
  -1  12   5      143.59      142.56      2.32 o 
   0  12   5       31.82       30.65      2.24 o 
   1  12   5      227.29      238.93      6.78 o 
   2  12   5       21.64       26.56      2.79 o 
   3  12   5       12.03       12.40      2.24 o 
   4  12   5        8.26        7.31      2.21 o 
  -6  13   5        8.84        6.22      1.95 o 
  -5  13   5       67.63       58.38      2.14 o 
  -4  13   5       48.88       43.35      1.94 o 
  -3  13   5       30.64       29.01      2.27 o 
  -2  13   5       20.31       18.53      2.38 o 
  -1  13   5       14.31       14.32      2.00 o 
   0  13   5        0.75        4.06      2.11 o 
   1  13   5       35.11       31.46      2.48 o 
   2  13   5        0.47       -2.21      2.40 o 
   3  13   5       12.42       11.19      2.58 o 
  -4  14   5       12.07       11.28      1.75 o 
  -3  14   5       12.79        9.21      2.07 o 
  -2  14   5        0.67        4.59      2.52 o 
  -1  14   5       28.67       22.86      2.09 o 
   0  14   5        4.34        4.59      2.40 o 
   1  14   5       12.31       11.59      2.52 o 
   2  14   5       33.25       27.89      2.52 o 
  -1  15   5       60.72       45.79      2.96 o 
 -11   0   6       59.72       42.59      3.46 o 
 -10   0   6       77.07       71.23      3.41 o 
  -9   0   6       45.32       56.08      3.32 o 
  -8   0   6      280.38      271.15      3.60 o 
  -7   0   6      729.12      749.58      4.74 o 
  -6   0   6     2552.10     2485.10      7.81 o 
  -5   0   6        9.22        2.81      3.01 o 
  -4   0   6      212.67      213.71      4.77 o 
  -3   0   6     2781.19     2604.90     42.45 o 
  -2   0   6      943.83     1032.96     12.50 o 
  -1   0   6      213.41      188.10      3.79 o 
   0   0   6      218.81      178.57      4.29 o 
   1   0   6       24.68       30.19      4.20 o 
   2   0   6      110.99      107.71      4.94 o 
   3   0   6       56.92       45.25      3.38 o 
   4   0   6       29.12       38.43      3.18 o 
   5   0   6        0.31       -1.48      3.14 o 
   6   0   6       96.89       97.20      8.50 o 
   7   0   6       98.41      104.04     15.85 o 
   8   0   6       69.96       85.68      6.58 o 
 -11   1   6        1.87        1.62      2.32 o 
 -10   1   6        8.87        8.41      2.23 o 
  -9   1   6       12.11       14.71      1.86 o 
  -8   1   6       42.34       46.64      2.18 o 
  -7   1   6     1272.04     1270.55     18.14 o 
  -6   1   6        0.21        0.67      2.02 o 
  -5   1   6      383.33      371.82      8.51 o 
  -4   1   6      122.85      154.13      3.19 o 
  -3   1   6      210.02      199.84      3.39 o 
  -2   1   6     1675.91     1674.59     17.36 o 
  -1   1   6     1051.28     1024.40     12.82 o 
   0   1   6      309.48      313.05      3.76 o 
   1   1   6      443.52      405.43     12.26 o 
   2   1   6       16.68        9.58      2.81 o 
   3   1   6       35.30       42.17      2.56 o 
   4   1   6      341.16      351.28      4.46 o 
   5   1   6       81.41       81.93      2.63 o 
   6   1   6        0.04        1.91      2.67 o 
   7   1   6       54.07       53.36      3.70 o 
   8   1   6       43.91       32.62      4.37 o 
 -10   2   6       21.38       23.02      2.95 o 
  -9   2   6       29.88       32.91      2.32 o 
  -8   2   6       22.31       21.19      2.06 o 
  -7   2   6       25.10       30.97      2.38 o 
  -6   2   6      225.16      212.51      2.94 o 
  -5   2   6        9.02       12.03      2.50 o 
  -4   2   6       21.26       25.87      2.52 o 
  -3   2   6       88.16       83.18      2.73 o 
  -2   2   6      107.10       94.15      2.86 o 
  -1   2   6       26.28       28.86      2.57 o 
   0   2   6       23.36       23.12      2.34 o 
   1   2   6       44.10       50.61      2.84 o 
   2   2   6      147.16      153.98      2.88 o 
   3   2   6       13.55       15.96      2.33 o 
   4   2   6        6.10        6.46      2.17 o 
   5   2   6       10.76       16.08      1.99 o 
   6   2   6       51.51       56.01      2.13 o 
   7   2   6        1.29        0.48      2.46 o 
   8   2   6        0.01        0.87      2.65 o 
 -10   3   6        0.56        0.92      2.26 o 
  -9   3   6       64.25       66.25      2.23 o 
  -8   3   6        8.60       12.89      2.06 o 
  -7   3   6     1059.87     1069.02      9.51 o 
  -6   3   6        0.19        3.79      3.75 o 
  -5   3   6       82.61       82.25      2.64 o 
  -4   3   6        0.46        2.35      2.23 o 
  -3   3   6        0.07       -1.06      2.90 o 
  -2   3   6      494.07      499.75      5.55 o 
  -1   3   6     1352.46     1329.01     13.33 o 
   0   3   6       34.46       35.71      2.09 o 
   1   3   6      275.38      246.18      4.04 o 
   2   3   6      105.34       94.96      2.58 o 
   3   3   6        1.57        3.95      2.13 o 
   4   3   6      106.22      107.87      2.46 o 
   5   3   6       66.21       69.91      2.22 o 
   6   3   6        0.67        2.78      2.00 o 
   7   3   6        0.12        2.49      2.24 o 
   8   3   6        0.93        0.11      2.44 o 
 -10   4   6      153.93      147.11      8.40 o 
  -9   4   6      201.06      188.70      5.17 o 
  -8   4   6      161.79      158.37      2.69 o 
  -7   4   6     1085.35     1088.49      7.72 o 
  -6   4   6     2465.57     2448.38     18.79 o 
  -5   4   6       12.31       14.34      2.61 o 
  -4   4   6      167.89      154.97      3.04 o 
  -3   4   6     2342.72     2183.91     16.97 o 
  -2   4   6      247.52      266.29      4.51 o 
  -1   4   6        5.08       11.49      2.23 o 
   0   4   6      311.99      266.95      2.62 o 
   1   4   6      385.33      409.30      4.07 o 
   2   4   6       15.44       15.23      2.47 o 
   3   4   6       19.83       17.51      2.08 o 
   4   4   6       84.07       94.02      2.31 o 
   5   4   6       23.24       22.21      1.96 o 
   6   4   6       31.78       30.83      2.08 o 
   7   4   6       31.69       38.58      2.20 o 
   8   4   6       30.85       30.28      2.67 o 
 -10   5   6        2.42        3.48      2.04 o 
  -9   5   6       75.98       73.14      2.50 o 
  -8   5   6       69.15       71.36      2.46 o 
  -7   5   6      114.73      107.64      2.36 o 
  -6   5   6       37.67       34.02      2.23 o 
  -5   5   6     1519.00     1489.67     20.20 o 
  -4   5   6        3.14        1.90      2.09 o 
  -3   5   6        0.66       -0.84      2.49 o 
  -2   5   6     1410.63     1369.78     12.62 o 
  -1   5   6     1752.39     1740.26     13.54 o 
   0   5   6       13.98       14.15      2.48 o 
   1   5   6       80.67       74.75      2.66 o 
   2   5   6      267.25      264.58      3.40 o 
   3   5   6      102.38       98.80      2.33 o 
   4   5   6      185.47      199.71      2.53 o 
   5   5   6        9.99        9.72      1.85 o 
   6   5   6        5.56        9.52      1.86 o 
   7   5   6        6.91        4.55      2.07 o 
 -10   6   6        1.05        4.20      2.08 o 
  -9   6   6        9.09       14.19      2.01 o 
  -8   6   6      105.60      106.03      5.95 o 
  -7   6   6       13.10       12.42      2.12 o 
  -6   6   6       94.46      106.28      4.45 o 
  -5   6   6        6.64       10.36      2.54 o 
  -4   6   6       69.88       61.25      2.75 o 
  -3   6   6      944.63      951.90      9.33 o 
  -2   6   6      119.72      118.99      2.20 o 
  -1   6   6        1.36        3.62      2.42 o 
   0   6   6      252.24      249.35      3.18 o 
   1   6   6       50.86       54.58      2.92 o 
   2   6   6       23.05       24.24      2.68 o 
   3   6   6       25.91       22.67      2.03 o 
   4   6   6        2.36        0.61      1.68 o 
   5   6   6        0.73       -0.93      1.82 o 
   6   6   6       34.61       36.16      2.04 o 
   7   6   6        0.32        3.12      2.11 o 
  -9   7   6        9.05       10.47      2.07 o 
  -8   7   6       30.97       27.19      2.38 o 
  -7   7   6      634.01      645.48     12.81 o 
  -6   7   6        4.68        4.63      2.16 o 
  -5   7   6      129.02      134.80      2.45 o 
  -4   7   6      165.49      158.95      2.73 o 
  -3   7   6        5.71       11.31      2.42 o 
  -2   7   6        2.73        1.91      1.90 o 
  -1   7   6      133.71      139.26      3.10 o 
   0   7   6       87.16       94.65      4.19 o 
   1   7   6      121.76      122.26      2.99 o 
   2   7   6       42.16       41.78      2.73 o 
   3   7   6       44.49       47.54      2.24 o 
   4   7   6      210.44      206.32      3.82 o 
   5   7   6       45.34       44.84      1.95 o 
   6   7   6        5.85        5.41      1.75 o 
   7   7   6        1.86        3.76      1.89 o 
  -9   8   6       93.96       89.18      6.19 o 
  -8   8   6       41.70       34.43      1.89 o 
  -7   8   6      298.06      316.43      7.51 o 
  -6   8   6      370.84      391.01      6.11 o 
  -5   8   6        9.39       11.69      1.79 o 
  -4   8   6        7.56        9.63      1.85 o 
  -3   8   6      167.96      169.30      3.57 o 
  -2   8   6      497.24      513.28      5.86 o 
  -1   8   6        0.27        2.25      2.15 o 
   0   8   6       62.89       59.83      2.38 o 
   1   8   6       22.53       27.00      2.27 o 
   2   8   6      251.90      247.60      3.14 o 
   3   8   6       80.98       87.43      3.33 o 
   4   8   6       33.52       32.01      2.01 o 
   5   8   6        0.00        5.30      1.73 o 
   6   8   6       62.91       56.61      1.96 o 
  -8   9   6       99.77       99.40      3.28 o 
  -7   9   6        5.16        4.79      1.75 o 
  -6   9   6       47.55       49.70      2.24 o 
  -5   9   6      572.92      594.23      7.43 o 
  -4   9   6       74.34       84.32      2.26 o 
  -3   9   6       75.12       79.53      2.04 o 
  -2   9   6      290.28      282.68      4.73 o 
  -1   9   6      223.38      235.98      6.21 o 
   0   9   6       53.07       52.40      2.09 o 
   1   9   6      175.95      183.76      5.69 o 
   2   9   6      286.48      290.91      8.45 o 
   3   9   6       26.89       27.81      2.45 o 
   4   9   6      229.25      229.94      6.93 o 
   5   9   6       41.41       39.40      2.37 o 
   6   9   6        1.17        1.37      1.83 o 
  -8  10   6       64.65       57.71      3.75 o 
  -7  10   6        4.71        3.57      2.32 o 
  -6  10   6       99.01       98.89      3.91 o 
  -5  10   6       43.45       45.26      2.01 o 
  -4  10   6        5.79        5.83      1.82 o 
  -3  10   6      173.84      188.71      2.38 o 
  -2  10   6       47.19       53.25      3.08 o 
  -1  10   6       22.53       25.77      2.21 o 
   0  10   6      147.90      155.77      3.38 o 
   1  10   6        5.32        9.99      2.40 o 
   2  10   6       56.29       56.91      3.27 o 
   3  10   6       47.32       56.09      2.64 o 
   4  10   6        0.86        2.78      1.97 o 
   5  10   6       39.55       32.45      2.63 o 
  -7  11   6       96.95       78.45      2.66 o 
  -6  11   6       14.30       16.30      1.85 o 
  -5  11   6       41.94       45.00      2.75 o 
  -4  11   6        1.66        2.93      1.66 o 
  -3  11   6       49.76       48.56      2.38 o 
  -2  11   6        1.68        5.16      2.40 o 
  -1  11   6       59.62       67.30      2.28 o 
   0  11   6       18.03       20.17      2.20 o 
   1  11   6        4.15        4.64      2.47 o 
   2  11   6        2.62        4.55      2.54 o 
   3  11   6        0.55        3.36      2.17 o 
   4  11   6        8.51        7.27      2.27 o 
   5  11   6        0.55        0.83      2.02 o 
  -6  12   6      103.55       99.26      4.93 o 
  -5  12   6        5.57        5.75      1.93 o 
  -4  12   6        9.78       10.52      2.02 o 
  -3  12   6       41.93       43.73      2.38 o 
  -2  12   6       41.08       38.55      2.67 o 
  -1  12   6        0.41        4.29      1.89 o 
   0  12   6        5.97       10.78      1.95 o 
   1  12   6        0.00        3.95      2.34 o 
   2  12   6       40.20       32.37      2.46 o 
   3  12   6        8.27       11.51      2.36 o 
   4  12   6       10.12       10.60      2.48 o 
  -5  13   6      219.48      177.22      7.82 o 
  -4  13   6        0.09        5.52      2.04 o 
  -3  13   6       54.99       48.47      3.70 o 
  -2  13   6       38.96       38.81      2.49 o 
  -1  13   6       20.55       19.89      2.90 o 
   0  13   6        2.94        4.98      2.49 o 
   1  13   6       74.48       70.97      4.31 o 
   2  13   6      105.06      102.15      7.49 o 
   3  13   6       22.93       17.30      2.23 o 
  -3  14   6       70.70       59.41      6.08 o 
  -2  14   6       46.14       36.83      3.05 o 
  -1  14   6       13.62       10.11      2.41 o 
   0  14   6       43.20       35.78      3.51 o 
   1  14   6        7.42        6.51      2.29 o 
 -10   1   7       35.82       40.28      2.10 o 
  -9   1   7       24.79       24.36      3.56 o 
  -8   1   7      103.19      104.62      3.17 o 
  -7   1   7       58.23       59.83      2.42 o 
  -6   1   7        0.13        2.08      2.32 o 
  -5   1   7       57.73       68.42      2.47 o 
  -4   1   7      899.88      877.01      3.73 o 
  -3   1   7        0.14        2.96      2.17 o 
  -2   1   7       25.74       30.40      2.36 o 
  -1   1   7      928.53      929.42      6.73 o 
   0   1   7      905.43      887.11     14.55 o 
   1   1   7       35.54       34.51      2.69 o 
   2   1   7        8.29       11.81      2.63 o 
   3   1   7      261.67      264.20      4.32 o 
   4   1   7      449.80      411.13     10.21 o 
   5   1   7       83.45       78.75      2.18 o 
   6   1   7       19.95       20.30      2.78 o 
   7   1   7       22.22       22.52      2.66 o 
 -10   2   7       24.41       24.08      2.11 o 
  -9   2   7      135.64      146.36      2.38 o 
  -8   2   7      103.53      111.67      2.52 o 
  -7   2   7      203.67      224.67      3.16 o 
  -6   2   7     2672.45     2722.57     12.64 o 
  -5   2   7       71.08       63.66      2.14 o 
  -4   2   7      587.37      595.72      3.48 o 
  -3   2   7       26.74       28.28      2.28 o 
  -2   2   7      746.33      739.70      9.40 o 
  -1   2   7      880.19      809.65      9.36 o 
   0   2   7      119.97      122.28      2.61 o 
   1   2   7       87.20       91.34      2.75 o 
   2   2   7      230.10      225.53      2.81 o 
   3   2   7      571.25      525.99      4.61 o 
   4   2   7        1.65        1.32      2.17 o 
   5   2   7       15.54        8.68      2.17 o 
   6   2   7        3.54        2.10      2.21 o 
   7   2   7       56.99       53.01      3.71 o 
 -10   3   7       22.65       19.84      2.32 o 
  -9   3   7      118.82      119.54      4.89 o 
  -8   3   7      104.26      104.25      2.47 o 
  -7   3   7        0.48        1.15      2.00 o 
  -6   3   7       17.70       23.08      2.82 o 
  -5   3   7       21.41       24.70      2.19 o 
  -4   3   7      822.34      809.20      5.26 o 
  -3   3   7       40.95       31.59      2.65 o 
  -2   3   7        3.26        8.31      2.46 o 
  -1   3   7      526.55      531.45      5.37 o 
   0   3   7     1084.26     1087.30     11.42 o 
   1   3   7      165.74      158.87      2.87 o 
   2   3   7       43.85       47.91      2.40 o 
   3   3   7      158.77      156.63      2.67 o 
   4   3   7      196.32      182.16      3.78 o 
   5   3   7       64.89       59.22      2.40 o 
   6   3   7       21.71       28.75      2.30 o 
   7   3   7        6.10        3.31      2.50 o 
 -10   4   7        1.27        1.77      2.62 o 
  -9   4   7       35.00       34.27      2.63 o 
  -8   4   7       37.27       37.75      3.53 o 
  -7   4   7        0.89        2.93      2.08 o 
  -6   4   7        2.12       -1.72      2.23 o 
  -5   4   7        0.06        4.92      2.60 o 
  -4   4   7        1.19        4.40      2.69 o 
  -3   4   7       23.59       27.02      2.30 o 
  -2   4   7      210.62      192.64      2.76 o 
  -1   4   7      270.87      270.08      2.56 o 
   0   4   7       10.73       11.52      2.26 o 
   1   4   7        4.98        6.06      2.15 o 
   2   4   7      118.21      127.31      2.62 o 
   3   4   7       52.86       48.00      2.04 o 
   4   4   7        2.40        5.29      2.30 o 
   5   4   7        0.32        1.60      2.02 o 
   6   4   7        3.65        4.79      2.16 o 
   7   4   7        0.00       -0.08      2.22 o 
 -10   5   7        7.01        7.86      2.35 o 
  -9   5   7        0.28       -0.43      2.49 o 
  -8   5   7       20.56       22.99      3.89 o 
  -7   5   7       43.43       46.05      2.23 o 
  -6   5   7       14.64       19.65      1.95 o 
  -5   5   7       83.34       86.79      2.73 o 
  -4   5   7      427.96      427.70      3.42 o 
  -3   5   7        2.26        2.59      2.46 o 
  -2   5   7      247.72      223.06      2.58 o 
  -1   5   7      510.94      499.48      3.01 o 
   0   5   7       87.11       89.61      2.52 o 
   1   5   7       13.84       19.70      2.34 o 
   2   5   7       15.53       17.84      2.36 o 
   3   5   7      184.47      176.84      2.62 o 
   4   5   7      459.61      447.86      5.47 o 
   5   5   7       20.15       16.48      2.01 o 
   6   5   7       47.96       42.72      2.08 o 
   7   5   7       24.95       18.82      2.43 o 
  -9   6   7      139.34      163.72      3.59 o 
  -8   6   7       39.35       44.49      2.20 o 
  -7   6   7      228.47      239.18      3.47 o 
  -6   6   7     1333.99     1396.29     24.88 o 
  -5   6   7      352.71      366.07      6.51 o 
  -4   6   7      264.08      268.35      3.10 o 
  -3   6   7        3.00        4.06      2.49 o 
  -2   6   7      407.96      416.34      5.87 o 
  -1   6   7      424.73      411.94      4.45 o 
   0   6   7        9.33       13.56      1.99 o 
   1   6   7       39.90       39.08      2.83 o 
   2   6   7       95.00       96.42      2.65 o 
   3   6   7      102.45       93.35      2.60 o 
   4   6   7       24.99       30.62      1.97 o 
   5   6   7        5.08       10.43      2.05 o 
   6   6   7       14.50        7.86      1.99 o 
  -9   7   7      126.67      106.18      9.30 o 
  -8   7   7       51.70       50.72      2.99 o 
  -7   7   7      101.17      108.74      3.08 o 
  -6   7   7        7.34        5.86      2.23 o 
  -5   7   7        2.40        1.55      2.39 o 
  -4   7   7      717.74      727.83      8.76 o 
  -3   7   7       99.92      102.67      2.32 o 
  -2   7   7       30.12       33.26      1.97 o 
  -1   7   7      235.06      243.46      2.83 o 
   0   7   7      459.03      450.00      9.18 o 
   1   7   7       81.03       77.13      5.27 o 
   2   7   7      137.77      137.00      2.95 o 
   3   7   7      133.42      134.89      4.16 o 
   4   7   7      122.88      128.09      3.64 o 
   5   7   7       29.05       26.78      2.12 o 
   6   7   7       50.23       53.01      2.87 o 
  -9   8   7       40.67       30.71      2.96 o 
  -8   8   7       14.61       19.20      2.11 o 
  -7   8   7        0.44        5.40      2.07 o 
  -6   8   7       31.10       31.60      2.23 o 
  -5   8   7       29.53       27.96      2.25 o 
  -4   8   7       11.16       11.41      2.28 o 
  -3   8   7      211.44      216.47      2.33 o 
  -2   8   7      517.46      518.51      6.11 o 
  -1   8   7      132.16      140.98      3.49 o 
   0   8   7        7.09        6.32      2.05 o 
   1   8   7       18.60       19.35      2.43 o 
   2   8   7      323.55      334.90      9.41 o 
   3   8   7       89.63       86.43      2.66 o 
   4   8   7        4.80        2.06      2.09 o 
   5   8   7       42.70       45.16      2.19 o 
   6   8   7        0.10        1.08      2.15 o 
  -8   9   7        2.55        2.88      1.79 o 
  -7   9   7       46.15       43.41      2.13 o 
  -6   9   7        4.80        4.88      2.13 o 
  -5   9   7      145.23      155.86      2.64 o 
  -4   9   7        0.72        3.06      1.86 o 
  -3   9   7       19.55       22.50      2.00 o 
  -2   9   7      173.52      180.55      4.46 o 
  -1   9   7       28.57       33.89      2.36 o 
   0   9   7       41.42       40.02      2.06 o 
   1   9   7        1.80        6.95      3.04 o 
   2   9   7        0.20        0.83      2.32 o 
   3   9   7       13.97       11.53      2.55 o 
   4   9   7       76.22       66.30      3.93 o 
   5   9   7        0.10        1.32      2.01 o 
  -8  10   7        6.38        7.28      2.46 o 
  -7  10   7      141.66      136.83      7.62 o 
  -6  10   7      224.32      223.45      4.14 o 
  -5  10   7      110.13      118.04      1.99 o 
  -4  10   7       75.29       81.74      3.08 o 
  -3  10   7        9.00        9.06      2.05 o 
  -2  10   7       33.88       37.68      2.27 o 
  -1  10   7       61.30       63.94      2.89 o 
   0  10   7       23.31       28.77      2.19 o 
   1  10   7        0.57        3.10      2.44 o 
   2  10   7        0.62        7.46      2.29 o 
   3  10   7       14.81       14.06      2.41 o 
   4  10   7       12.92        9.70      2.41 o 
  -7  11   7       56.50       43.00      2.00 o 
  -6  11   7       47.03       50.60      2.06 o 
  -5  11   7        9.79       11.41      1.95 o 
  -4  11   7      147.08      160.45      3.92 o 
  -3  11   7        2.32        5.86      2.13 o 
  -2  11   7        1.52        5.71      2.41 o 
  -1  11   7       19.18       14.98      2.01 o 
   0  11   7       48.53       55.45      2.94 o 
   1  11   7        2.92        3.06      2.45 o 
   2  11   7       90.50       81.05      3.01 o 
   3  11   7       28.49       30.94      2.44 o 
   4  11   7       24.14       18.28      2.42 o 
  -6  12   7        0.20        1.26      1.79 o 
  -5  12   7        3.50        4.71      1.95 o 
  -4  12   7       46.01       45.23      2.59 o 
  -3  12   7       75.93       80.07      3.38 o 
  -2  12   7      130.42      125.57      5.58 o 
  -1  12   7        0.22        3.88      2.70 o 
   0  12   7        1.10        3.66      2.12 o 
   1  12   7        0.03        3.78      2.36 o 
   2  12   7      100.65       93.25      4.85 o 
   3  12   7       21.32       19.24      4.03 o 
  -4  13   7        6.12        7.22      1.89 o 
  -3  13   7        6.04        2.73      2.02 o 
  -2  13   7       39.67       34.75      2.50 o 
  -1  13   7        5.85        3.58      2.20 o 
   0  13   7        2.13        2.13      2.35 o 
   1  13   7        4.61        4.71      2.45 o 
 -10   0   8      357.83      317.62      4.03 o 
  -9   0   8      133.46      149.29      3.64 o 
  -8   0   8        3.04        9.95      3.19 o 
  -7   0   8      139.28      141.95      5.39 o 
  -6   0   8       96.45       99.86      3.86 o 
  -5   0   8      987.52      928.27     13.06 o 
  -4   0   8      843.80      761.92     10.30 o 
  -3   0   8       18.13       17.69      3.19 o 
  -2   0   8       15.68       12.88      3.57 o 
  -1   0   8     2722.48     2642.06     56.70 o 
   0   0   8     1225.75     1165.16     30.94 o 
   1   0   8        0.38       -1.18      3.81 o 
   2   0   8       17.19       24.49      3.60 o 
   3   0   8      280.09      341.80     23.51 o 
   4   0   8        5.11        3.09      3.24 o 
   5   0   8        3.73        7.06      3.22 o 
   6   0   8       18.04       19.19      4.78 o 
   7   0   8        0.50        0.80      4.83 o 
 -10   1   8        6.92        9.29      2.28 o 
  -9   1   8       14.14       15.49      2.26 o 
  -8   1   8      614.77      642.90      8.09 o 
  -7   1   8       12.37       15.38      3.48 o 
  -6   1   8        2.26        0.88      2.22 o 
  -5   1   8      520.33      473.15      6.50 o 
  -4   1   8      495.98      492.62      8.36 o 
  -3   1   8        0.72        2.15      2.20 o 
  -2   1   8       75.75       66.67      2.56 o 
  -1   1   8        1.67        3.87      2.45 o 
   0   1   8      884.58      860.55     16.92 o 
   1   1   8      318.15      311.03      7.27 o 
   2   1   8      136.45      148.59      4.41 o 
   3   1   8      132.65      135.01      3.01 o 
   4   1   8       35.30       34.93      2.47 o 
   5   1   8       72.99       75.67      2.61 o 
   6   1   8        0.78        2.19      2.69 o 
   7   1   8        0.03        3.65      3.55 o 
 -10   2   8       11.50       11.41      2.88 o 
  -9   2   8       19.58       25.00      4.11 o 
  -8   2   8       17.25       20.38      2.11 o 
  -7   2   8       51.78       53.74      2.38 o 
  -6   2   8       68.47       67.40      2.98 o 
  -5   2   8        1.43        7.31      2.33 o 
  -4   2   8        0.05        2.15      1.99 o 
  -3   2   8       35.57       35.51      2.29 o 
  -2   2   8       30.51       30.80      2.49 o 
  -1   2   8       18.60       19.53      2.44 o 
   0   2   8        1.93        2.40      2.47 o 
   1   2   8      216.94      217.92      4.95 o 
   2   2   8       36.92       35.79      2.64 o 
   3   2   8       22.72       25.02      2.40 o 
   4   2   8        5.64        9.95      2.55 o 
   5   2   8       12.32       11.99      2.74 o 
   6   2   8        1.02        0.96      2.60 o 
 -10   3   8      104.44      110.13      8.16 o 
  -9   3   8        2.88        5.53      1.83 o 
  -8   3   8       91.73       96.00      2.14 o 
  -7   3   8       12.90       17.74      2.34 o 
  -6   3   8        2.59        5.02      1.93 o 
  -5   3   8      195.46      205.32      2.61 o 
  -4   3   8      369.96      378.58      3.06 o 
  -3   3   8        0.03        2.52      2.47 o 
  -2   3   8       52.95       50.67      2.65 o 
  -1   3   8       97.03       92.14      2.38 o 
   0   3   8      307.99      301.89      3.81 o 
   1   3   8      201.41      204.86      2.82 o 
   2   3   8       96.25       91.05      2.90 o 
   3   3   8        3.37        4.28      2.29 o 
   4   3   8       85.46       72.63      2.84 o 
   5   3   8      108.14      107.13      2.62 o 
   6   3   8        5.89        7.88      2.49 o 
 -10   4   8      125.38      104.46     10.63 o 
  -9   4   8        1.87        6.45      3.21 o 
  -8   4   8        2.53        1.92      2.98 o 
  -7   4   8       73.05       77.83      2.51 o 
  -6   4   8        1.17        2.34      2.37 o 
  -5   4   8     1049.44     1027.19     19.91 o 
  -4   4   8      597.69      606.03     12.44 o 
  -3   4   8       36.11       38.95      2.33 o 
  -2   4   8       19.93       21.13      2.26 o 
  -1   4   8     2748.12     2777.00     24.15 o 
   0   4   8      776.34      806.11      5.95 o 
   1   4   8       16.73       20.48      2.17 o 
   2   4   8       25.11       28.64      2.14 o 
   3   4   8      338.82      360.39      6.44 o 
   4   4   8       11.68        8.88      2.38 o 
   5   4   8        2.51        0.59      2.33 o 
   6   4   8       56.43       47.92      3.25 o 
  -9   5   8       21.17       19.75      2.30 o 
  -8   5   8      216.47      217.41      5.90 o 
  -7   5   8       54.34       50.60      2.23 o 
  -6   5   8        2.51        5.04      2.11 o 
  -5   5   8      320.28      322.25      5.14 o 
  -4   5   8       23.70       22.93      2.24 o 
  -3   5   8      284.85      282.34      4.22 o 
  -2   5   8      233.13      228.31      2.52 o 
  -1   5   8        7.32        8.40      1.95 o 
   0   5   8       25.01       23.99      2.13 o 
   1   5   8      870.83      890.84     17.25 o 
   2   5   8        6.30       12.17      2.33 o 
   3   5   8       29.43       29.26      2.44 o 
   4   5   8      108.92      124.40      5.19 o 
   5   5   8      101.22       96.35      3.40 o 
   6   5   8       10.46        6.42      2.43 o 
  -9   6   8        2.24        1.31      2.05 o 
  -8   6   8        1.26        1.60      3.18 o 
  -7   6   8       35.06       37.24      1.98 o 
  -6   6   8       16.60       23.56      2.69 o 
  -5   6   8       54.76       56.01      2.15 o 
  -4   6   8       53.36       49.18      2.37 o 
  -3   6   8       24.76       26.30      2.37 o 
  -2   6   8       26.61       28.22      1.89 o 
  -1   6   8       43.52       44.71      2.15 o 
   0   6   8        7.60        7.31      1.95 o 
   1   6   8      251.12      252.64      2.86 o 
   2   6   8        0.27        0.82      2.31 o 
   3   6   8      244.54      233.87      5.10 o 
   4   6   8       50.96       46.51      2.43 o 
   5   6   8        6.08        6.59      2.00 o 
   6   6   8        8.51        7.27      2.29 o 
  -9   7   8       28.06       22.58      3.76 o 
  -8   7   8       33.67       37.99      2.30 o 
  -7   7   8       11.29        9.12      2.32 o 
  -6   7   8       43.34       42.22      2.86 o 
  -5   7   8      179.23      178.43      2.75 o 
  -4   7   8      509.66      525.21      6.86 o 
  -3   7   8      164.39      169.98      2.59 o 
  -2   7   8       42.71       49.71      1.87 o 
  -1   7   8       21.61       27.19      1.97 o 
   0   7   8      222.52      243.61      3.21 o 
   1   7   8        0.03        1.00      2.22 o 
   2   7   8        0.42        0.56      2.19 o 
   3   7   8        0.58       -0.39      2.41 o 
   4   7   8       20.05       13.45      2.05 o 
   5   7   8       27.06       17.85      2.30 o 
  -8   8   8        0.05        2.44      2.11 o 
  -7   8   8      108.03      112.64      3.99 o 
  -6   8   8       30.16       35.83      2.85 o 
  -5   8   8       94.39       97.07      2.96 o 
  -4   8   8       84.20       94.65      2.09 o 
  -3   8   8      188.93      200.58      2.32 o 
  -2   8   8       37.75       46.09      1.97 o 
  -1   8   8      576.91      615.09      7.45 o 
   0   8   8      131.66      145.29      2.40 o 
   1   8   8        0.56        4.23      2.14 o 
   2   8   8        0.02        0.46      2.82 o 
   3   8   8       78.67       78.77      5.52 o 
   4   8   8       16.20       12.24      2.29 o 
   5   8   8       22.09       16.28      2.09 o 
  -8   9   8      173.07      154.04     12.56 o 
  -7   9   8        4.17        1.87      1.89 o 
  -6   9   8        0.90        6.47      2.28 o 
  -5   9   8      207.24      205.66      7.39 o 
  -4   9   8      121.88      128.13      3.09 o 
  -3   9   8       12.58       15.95      1.82 o 
  -2   9   8      207.67      233.75      6.02 o 
  -1   9   8       62.07       68.01      1.99 o 
   0   9   8        0.70        2.83      2.12 o 
   1   9   8      318.20      334.36     11.31 o 
   2   9   8       26.35       23.46      2.38 o 
   3   9   8        0.13        4.51      2.46 o 
   4   9   8       17.04       16.76      2.26 o 
  -7  10   8       15.22       11.59      2.01 o 
  -6  10   8      101.96      104.25      6.92 o 
  -5  10   8       13.45       12.80      1.88 o 
  -4  10   8       39.54       42.05      2.02 o 
  -3  10   8       51.16       48.90      2.03 o 
  -2  10   8       11.74       15.53      1.97 o 
  -1  10   8        1.56        4.53      1.83 o 
   0  10   8       12.34       16.57      2.17 o 
   1  10   8       75.99       79.85      4.31 o 
   2  10   8        3.54        5.21      2.12 o 
   3  10   8       85.43       67.37      4.93 o 
  -6  11   8       12.76        9.27      2.09 o 
  -5  11   8       31.98       26.56      2.03 o 
  -4  11   8       23.78       27.78      2.18 o 
  -3  11   8       23.57       26.68      2.16 o 
  -2  11   8       97.42      104.18      2.46 o 
  -1  11   8       26.54       30.70      3.26 o 
   0  11   8       25.51       23.46      2.15 o 
   1  11   8        0.01        0.68      2.17 o 
   2  11   8        2.12       -0.35      2.17 o 
   3  11   8        3.25        3.79      2.52 o 
  -5  12   8       38.86       30.12      2.14 o 
  -4  12   8       33.58       33.18      3.06 o 
  -3  12   8       17.90       14.35      2.21 o 
  -2  12   8        0.33        0.44      1.98 o 
  -1  12   8       82.26       73.47      3.21 o 
   0  12   8       18.65       17.87      2.46 o 
   1  12   8        0.23       -0.90      2.50 o 
  -3  13   8        3.40        3.56      2.20 o 
  -2  13   8      117.09      102.23     10.34 o 
  -1  13   8       11.25        7.79      2.22 o 
 -10   1   9       43.98       41.97      4.18 o 
  -9   1   9       33.30       33.33      2.53 o 
  -8   1   9       19.50       17.49      2.33 o 
  -7   1   9       79.40       89.35      2.70 o 
  -6   1   9        2.94        4.27      1.97 o 
  -5   1   9       38.00       29.17      2.05 o 
  -4   1   9       14.30       15.91      1.97 o 
  -3   1   9      258.84      260.24      2.49 o 
  -2   1   9       19.36       17.28      2.61 o 
  -1   1   9      326.37      317.46      3.51 o 
   0   1   9      396.09      395.80      7.78 o 
   1   1   9      521.56      522.36     12.91 o 
   2   1   9       42.37       40.92      2.62 o 
   3   1   9        0.30        1.51      2.35 o 
   4   1   9       13.18       14.44      2.47 o 
   5   1   9       10.73        8.41      2.40 o 
   6   1   9        2.04        5.37      2.76 o 
 -10   2   9        0.07        2.70      2.50 o 
  -9   2   9      134.82      138.50      7.06 o 
  -8   2   9      105.11      114.73      2.37 o 
  -7   2   9      183.08      179.15      2.42 o 
  -6   2   9       18.53       23.22      2.63 o 
  -5   2   9      729.39      768.49      7.62 o 
  -4   2   9       20.17       16.02      1.96 o 
  -3   2   9      934.13      863.02     13.37 o 
  -2   2   9      849.42      818.28      7.75 o 
  -1   2   9       20.77       17.16      2.49 o 
   0   2   9     3793.53     3826.27    109.43 o 
   1   2   9      107.13      105.79      3.02 o 
   2   2   9      270.53      277.67      6.49 o 
   3   2   9        2.07        2.09      2.33 o 
   4   2   9       88.92      101.20      7.04 o 
   5   2   9      179.53      162.10     14.44 o 
   6   2   9       59.16       47.54      7.29 o 
 -10   3   9       66.96       52.93      2.98 o 
  -9   3   9       21.69       20.81      1.96 o 
  -8   3   9        1.97        4.58      1.84 o 
  -7   3   9      201.46      228.09      3.15 o 
  -6   3   9       66.06       78.17      2.99 o 
  -5   3   9       69.19       63.48      2.38 o 
  -4   3   9       61.96       67.75      2.17 o 
  -3   3   9      626.21      611.56     10.80 o 
  -2   3   9       22.58       22.83      2.31 o 
  -1   3   9        9.80       11.18      2.27 o 
   0   3   9      365.52      366.80      5.39 o 
   1   3   9      372.02      375.97      7.01 o 
   2   3   9       75.33       79.20      2.64 o 
   3   3   9       39.72       49.08      2.60 o 
   4   3   9       36.51       31.13      2.45 o 
   5   3   9        0.05        4.10      2.69 o 
  -9   4   9       11.19       11.25      2.07 o 
  -8   4   9        1.77        0.45      2.09 o 
  -7   4   9        3.70        4.77      2.37 o 
  -6   4   9       10.20       13.42      3.26 o 
  -5   4   9       22.22       21.60      2.28 o 
  -4   4   9        0.00        6.58      2.31 o 
  -3   4   9       31.26       36.17      2.15 o 
  -2   4   9       10.26        9.30      1.96 o 
  -1   4   9      103.02      103.32      2.53 o 
   0   4   9       12.65       14.46      2.13 o 
   1   4   9       26.99       29.20      2.39 o 
   2   4   9       30.44       30.96      2.28 o 
   3   4   9       17.13       24.18      2.43 o 
   4   4   9        0.45        3.28      2.73 o 
   5   4   9       11.27       10.10      2.50 o 
  -9   5   9        4.97        5.64      2.35 o 
  -8   5   9       35.35       36.42      2.37 o 
  -7   5   9       25.49       24.95      2.99 o 
  -6   5   9       25.69       27.53      2.40 o 
  -5   5   9       64.55       62.40      2.29 o 
  -4   5   9       25.64       22.84      2.29 o 
  -3   5   9       27.39       32.91      2.34 o 
  -2   5   9      234.88      228.12      2.26 o 
  -1   5   9      746.95      768.60      7.49 o 
   0   5   9      136.21      135.23      3.90 o 
   1   5   9      399.24      392.68      8.99 o 
   2   5   9       11.12       11.78      1.99 o 
   3   5   9        3.27        3.10      2.50 o 
   4   5   9       22.68       23.52      2.47 o 
   5   5   9       46.69       33.09      2.34 o 
  -9   6   9       80.48       73.64      7.80 o 
  -8   6   9       63.29       56.31      3.42 o 
  -7   6   9       22.99       18.62      2.86 o 
  -6   6   9        2.12        3.36      2.35 o 
  -5   6   9      270.03      283.09      5.84 o 
  -4   6   9       10.52       13.56      2.24 o 
  -3   6   9      297.76      301.42      3.42 o 
  -2   6   9      119.35      117.77      2.41 o 
  -1   6   9       35.19       36.32      2.11 o 
   0   6   9     1332.03     1350.94     20.88 o 
   1   6   9       52.67       64.89      2.51 o 
   2   6   9       44.53       46.74      4.12 o 
   3   6   9        3.34        4.86      2.15 o 
   4   6   9       48.72       49.41      2.60 o 
   5   6   9       88.88       81.69      5.70 o 
  -8   7   9        3.92        0.43      1.95 o 
  -7   7   9      208.05      211.31      4.10 o 
  -6   7   9       42.81       49.12      2.21 o 
  -5   7   9       59.66       57.07      2.24 o 
  -4   7   9       22.24       24.36      1.99 o 
  -3   7   9      441.34      451.90      7.69 o 
  -2   7   9       30.86       33.05      1.83 o 
  -1   7   9       96.74      106.04      2.22 o 
   0   7   9      166.37      180.09      2.71 o 
   1   7   9      105.08      115.78      2.43 o 
   2   7   9       88.30       95.48      2.68 o 
   3   7   9       39.78       39.83      2.63 o 
   4   7   9        5.37        4.57      2.42 o 
  -8   8   9        1.35        3.39      2.68 o 
  -7   8   9        1.83        3.42      1.77 o 
  -6   8   9        0.05        1.71      2.16 o 
  -5   8   9        0.05        1.27      2.12 o 
  -4   8   9       12.55       12.20      2.05 o 
  -3   8   9        0.67        0.84      2.05 o 
  -2   8   9       26.58       31.36      1.94 o 
  -1   8   9      164.98      168.47      2.24 o 
   0   8   9       30.38       31.80      2.18 o 
   1   8   9       17.41       16.21      2.12 o 
   2   8   9       59.39       61.50      2.99 o 
   3   8   9        0.12        2.63      2.49 o 
   4   8   9       11.24       13.31      2.39 o 
  -7   9   9       21.34       19.62      2.09 o 
  -6   9   9        8.14       10.48      1.99 o 
  -5   9   9       78.69       80.45      2.12 o 
  -4   9   9        5.98        5.88      1.81 o 
  -3   9   9       22.44       23.00      2.04 o 
  -2   9   9      160.44      165.93      3.32 o 
  -1   9   9      282.43      294.20      6.80 o 
   0   9   9       19.30       20.16      2.12 o 
   1   9   9      212.33      185.76     10.09 o 
   2   9   9        0.32        0.68      2.53 o 
   3   9   9        0.06        1.22      2.55 o 
  -6  10   9       10.93        9.32      2.03 o 
  -5  10   9      139.83      135.50      4.85 o 
  -4  10   9       10.53       11.59      1.95 o 
  -3  10   9       56.10       55.21      2.20 o 
  -2  10   9       16.48       20.26      2.20 o 
  -1  10   9       56.68       55.42      2.19 o 
   0  10   9      203.44      195.74     11.23 o 
   1  10   9        9.42        9.27      2.22 o 
   2  10   9       11.95       13.77      2.51 o 
  -5  11   9       16.68       12.51      2.00 o 
  -4  11   9       88.52       81.54      3.72 o 
  -3  11   9      305.44      292.33     15.70 o 
  -2  11   9       11.46        9.34      2.18 o 
  -1  11   9       68.61       63.03      2.23 o 
   0  11   9      110.64      107.27      9.25 o 
   1  11   9       24.60       15.76      3.33 o 
  -3  12   9        2.11        3.04      2.03 o 
  -2  12   9        1.56        4.44      2.19 o 
  -1  12   9      159.62      138.22     13.21 o 
  -9   0  10       62.71       67.85      3.63 o 
  -8   0  10      300.99      320.35     13.78 o 
  -7   0  10      253.87      264.24      5.40 o 
  -6   0  10       88.72       94.10      3.06 o 
  -5   0  10      187.78      167.70      3.22 o 
  -4   0  10     1416.10     1366.68     24.41 o 
  -3   0  10      521.69      571.52      7.58 o 
  -2   0  10       14.90       16.17      3.31 o 
  -1   0  10      531.59      566.74      8.10 o 
   0   0  10      321.53      319.25      4.58 o 
   1   0  10       45.76       50.68      3.73 o 
   2   0  10      269.01      285.14     23.49 o 
   3   0  10       70.20       63.88      9.30 o 
   4   0  10       60.20       52.60      8.36 o 
   5   0  10       63.81       81.82     21.30 o 
  -9   1  10       49.93       47.19      2.65 o 
  -8   1  10       16.03       18.45      3.44 o 
  -7   1  10        1.54        3.96      2.12 o 
  -6   1  10      162.93      173.30      3.23 o 
  -5   1  10        3.44        2.63      2.07 o 
  -4   1  10      107.59       88.78      2.30 o 
  -3   1  10        9.14       12.21      2.22 o 
  -2   1  10      297.62      309.27      3.32 o 
  -1   1  10        5.76        7.17      2.24 o 
   0   1  10       39.89       43.90      2.64 o 
   1   1  10      493.00      522.05      8.74 o 
   2   1  10      190.73      197.24     10.38 o 
   3   1  10        0.19        0.44      2.70 o 
   4   1  10       51.15       47.09      2.69 o 
   5   1  10       19.75       21.12      2.55 o 
  -9   2  10       13.68        8.74      2.10 o 
  -8   2  10        7.56        6.63      2.06 o 
  -7   2  10        0.09        2.20      1.92 o 
  -6   2  10        6.93        3.41      1.97 o 
  -5   2  10       12.14       12.40      1.98 o 
  -4   2  10        1.52        2.50      2.23 o 
  -3   2  10        8.05       10.26      2.30 o 
  -2   2  10        0.29        1.84      2.41 o 
  -1   2  10       67.48       69.97      2.45 o 
   0   2  10       26.48       27.99      2.44 o 
   1   2  10        4.15        5.71      2.37 o 
   2   2  10       14.86       16.25      2.43 o 
   3   2  10       24.02       22.80      2.41 o 
   4   2  10        1.73        0.97      2.19 o 
   5   2  10        0.01        1.68      2.84 o 
  -9   3  10        1.60        3.41      2.35 o 
  -8   3  10       16.71       18.13      2.36 o 
  -7   3  10       85.50       97.84      2.39 o 
  -6   3  10       55.28       53.13      2.29 o 
  -5   3  10       20.37       15.02      2.31 o 
  -4   3  10      106.87       97.46      2.38 o 
  -3   3  10       40.06       38.10      2.15 o 
  -2   3  10        5.38        8.25      2.26 o 
  -1   3  10        2.19        4.34      2.23 o 
   0   3  10       14.40       21.03      2.82 o 
   1   3  10       45.22       45.92      2.34 o 
   2   3  10       80.47       85.45      4.18 o 
   3   3  10       11.43       10.87      2.44 o 
   4   3  10        5.00        8.58      2.47 o 
   5   3  10        1.38        3.81      2.92 o 
  -9   4  10      112.74       98.68      9.28 o 
  -8   4  10       71.15       75.36      3.54 o 
  -7   4  10      174.35      177.84      7.10 o 
  -6   4  10      247.52      229.58      3.18 o 
  -5   4  10      227.73      224.39      7.21 o 
  -4   4  10      728.36      692.36     12.33 o 
  -3   4  10      324.17      354.08      4.90 o 
  -2   4  10      125.59      127.49      2.60 o 
  -1   4  10      169.24      171.18      2.40 o 
   0   4  10       73.62       75.59      2.78 o 
   1   4  10       19.17       17.90      2.26 o 
   2   4  10       44.27       41.03      2.37 o 
   3   4  10       18.78       18.26      2.28 o 
   4   4  10       11.96       12.52      2.81 o 
  -8   5  10      170.86      152.95      5.22 o 
  -7   5  10       35.77       34.63      2.43 o 
  -6   5  10       78.02       75.47      2.34 o 
  -5   5  10       41.80       55.20      2.28 o 
  -4   5  10        8.49        9.56      1.89 o 
  -3   5  10       11.43       10.59      2.28 o 
  -2   5  10      196.18      207.24      3.67 o 
  -1   5  10        4.16        5.77      1.88 o 
   0   5  10        2.63        4.68      2.19 o 
   1   5  10      338.41      348.53     13.44 o 
   2   5  10      102.50      102.92      3.57 o 
   3   5  10        0.78        4.33      2.75 o 
   4   5  10       19.71       17.46      7.11 o 
  -8   6  10        2.91        7.58      2.40 o 
  -7   6  10        3.20        5.79      2.07 o 
  -6   6  10       11.42       15.57      1.98 o 
  -5   6  10       18.55       27.51      2.93 o 
  -4   6  10       57.55       58.56      2.59 o 
  -3   6  10       31.51       29.65      1.91 o 
  -2   6  10       23.55       28.36      1.81 o 
  -1   6  10        9.12       11.19      1.92 o 
   0   6  10       30.55       35.49      2.40 o 
   1   6  10        0.13        3.95      2.58 o 
   2   6  10        7.33        9.17      2.69 o 
   3   6  10       18.98       13.97      2.27 o 
   4   6  10        2.30        0.20      2.09 o 
  -8   7  10        1.28        5.57      2.34 o 
  -7   7  10        1.74       -0.36      2.02 o 
  -6   7  10       87.46       89.21      2.68 o 
  -5   7  10       26.66       25.22      2.41 o 
  -4   7  10      143.39      147.15      2.52 o 
  -3   7  10       27.78       37.00      2.14 o 
  -2   7  10        0.02        3.85      1.76 o 
  -1   7  10        1.88        1.80      1.88 o 
   0   7  10       25.92       23.20      2.38 o 
   1   7  10       36.42       37.69      2.60 o 
   2   7  10       39.76       37.47      5.05 o 
   3   7  10        9.46        8.04      2.56 o 
  -7   8  10       50.81       49.38      2.54 o 
  -6   8  10       61.55       50.36      2.14 o 
  -5   8  10        0.04        2.16      2.10 o 
  -4   8  10      405.04      399.82      7.36 o 
  -3   8  10      105.02      116.77      4.74 o 
  -2   8  10       45.28       47.92      2.26 o 
  -1   8  10      169.79      171.07      3.50 o 
   0   8  10       17.83       12.45      2.31 o 
   1   8  10        4.58        6.32      2.10 o 
   2   8  10        3.24        4.19      2.65 o 
   3   8  10       21.12       15.97      2.39 o 
  -6   9  10      186.38      178.21      7.14 o 
  -5   9  10      142.21      142.97      4.23 o 
  -4   9  10        0.57        0.65      1.91 o 
  -3   9  10      155.89      153.09      3.23 o 
  -2   9  10      229.49      242.65      8.10 o 
  -1   9  10        0.47        1.50      1.77 o 
   0   9  10        0.01        0.52      2.11 o 
   1   9  10      171.83      155.41     10.15 o 
   2   9  10       68.03       52.84      3.52 o 
  -5  10  10        3.67        4.45      1.99 o 
  -4  10  10        5.08        5.12      1.85 o 
  -3  10  10       13.37       10.22      1.99 o 
  -2  10  10        1.89        4.03      2.19 o 
  -1  10  10       11.17       10.53      1.94 o 
   0  10  10       75.45       63.39      6.30 o 
   1  10  10       16.50       13.89      2.39 o 
  -3  11  10        0.86        0.20      2.20 o 
  -2  11  10       23.21       21.08      2.99 o 
  -1  11  10        0.07        1.71      2.02 o 
  -9   1  11        0.35        0.85      1.82 o 
  -8   1  11        1.13        0.84      1.93 o 
  -7   1  11      109.73      111.96      2.25 o 
  -6   1  11       29.11       34.16      2.08 o 
  -5   1  11       25.51       26.75      2.10 o 
  -4   1  11       46.35       62.84      2.17 o 
  -3   1  11       38.50       46.84      2.15 o 
  -2   1  11       71.94       71.51      2.72 o 
  -1   1  11       35.79       31.51      2.83 o 
   0   1  11        1.63        4.88      2.18 o 
   1   1  11       49.35       50.83      2.57 o 
   2   1  11       41.66       40.85      2.59 o 
   3   1  11       99.20       95.42      6.83 o 
   4   1  11       15.22       12.72      2.51 o 
  -8   2  11      224.41      194.92      9.64 o 
  -7   2  11        1.73        1.77      1.82 o 
  -6   2  11       97.87      105.01      2.33 o 
  -5   2  11      194.24      180.42      3.22 o 
  -4   2  11       51.64       62.81      2.48 o 
  -3   2  11       25.73       22.52      2.27 o 
  -2   2  11      129.21      135.38      2.89 o 
  -1   2  11      274.51      282.43      5.96 o 
   0   2  11        2.76        7.70      2.91 o 
   1   2  11      190.57      202.90      9.09 o 
   2   2  11      114.92      120.75      8.13 o 
   3   2  11        7.48        6.97      3.60 o 
   4   2  11       28.86       23.62      3.03 o 
  -8   3  11       13.77        7.67      3.05 o 
  -7   3  11      138.92      154.25      8.39 o 
  -6   3  11      117.54      127.73      2.51 o 
  -5   3  11       43.34       39.97      2.19 o 
  -4   3  11       40.08       50.80      2.29 o 
  -3   3  11       14.33       15.47      2.43 o 
  -2   3  11        8.54        6.93      2.28 o 
  -1   3  11       49.17       44.44      2.37 o 
   0   3  11       22.07       27.10      2.99 o 
   1   3  11       57.62       61.08      2.53 o 
   2   3  11       33.88       29.68      2.31 o 
   3   3  11      180.33      174.63     11.70 o 
  -8   4  11       29.61       23.86      2.23 o 
  -7   4  11        0.57        3.88      2.08 o 
  -6   4  11       31.12       34.14      2.24 o 
  -5   4  11        0.82        3.09      2.11 o 
  -4   4  11       14.41       19.46      1.98 o 
  -3   4  11        6.62        7.41      1.98 o 
  -2   4  11        4.42        4.95      2.16 o 
  -1   4  11       18.38       18.44      2.30 o 
   0   4  11        0.90       -0.36      2.69 o 
   1   4  11       20.61       22.52      2.97 o 
   2   4  11        3.01        5.39      2.35 o 
   3   4  11        8.16        7.05      2.59 o 
  -8   5  11        6.63        8.79      2.17 o 
  -7   5  11       17.13       15.19      2.21 o 
  -6   5  11        6.41        7.51      2.24 o 
  -5   5  11        8.74       11.47      2.19 o 
  -4   5  11       65.76       83.66      2.57 o 
  -3   5  11       53.42       55.78      2.24 o 
  -2   5  11       59.11       64.20      2.28 o 
  -1   5  11       37.06       38.10      2.22 o 
   0   5  11        0.02        2.89      2.26 o 
   1   5  11       40.35       40.48      2.88 o 
   2   5  11        1.47        1.91      2.96 o 
   3   5  11       13.08       10.91      2.98 o 
  -7   6  11        1.38        5.17      2.14 o 
  -6   6  11       44.29       43.81      2.52 o 
  -5   6  11      132.47      123.91      2.47 o 
  -4   6  11       77.29       80.98      2.51 o 
  -3   6  11       72.43       68.94      2.14 o 
  -2   6  11      221.59      240.25      7.54 o 
  -1   6  11      135.24      130.46      2.51 o 
   0   6  11        6.43        3.51      2.54 o 
   1   6  11      118.27      106.20      3.77 o 
   2   6  11       77.68       79.44      7.88 o 
  -7   7  11       89.65       73.63      4.86 o 
  -6   7  11      134.83      123.86      9.49 o 
  -5   7  11       24.89       19.54      2.19 o 
  -4   7  11       75.35       78.62      3.09 o 
  -3   7  11       65.33       69.44      3.94 o 
  -2   7  11        0.11        0.48      2.05 o 
  -1   7  11       93.71       93.66      2.34 o 
   0   7  11       62.38       59.96      2.96 o 
   1   7  11       13.07       12.96      2.85 o 
   2   7  11        5.12        4.89      2.74 o 
  -6   8  11       46.96       41.29      2.29 o 
  -5   8  11       65.06       58.69      2.29 o 
  -4   8  11       44.68       41.87      2.27 o 
  -3   8  11       20.29       18.96      2.21 o 
  -2   8  11        5.57        7.05      2.21 o 
  -1   8  11        0.36        1.83      1.92 o 
   0   8  11       11.85       12.41      2.60 o 
   1   8  11       19.01       17.39      4.23 o 
  -5   9  11       11.89        8.53      2.03 o 
  -4   9  11        4.30        5.78      1.99 o 
  -3   9  11        0.76        2.91      2.10 o 
  -2   9  11       12.67       11.43      2.21 o 
  -1   9  11        5.07        3.09      1.91 o 
   0   9  11        5.84        1.43      2.10 o 
  -8   0  12       25.13       17.87      9.25 o 
  -7   0  12      152.43      147.59     16.37 o 
  -6   0  12      187.68      176.25     13.12 o 
  -5   0  12        0.06        0.19      3.59 o 
  -4   0  12       76.76       86.53      3.42 o 
  -3   0  12       98.08      111.56      5.75 o 
  -2   0  12       26.59       35.30      5.20 o 
  -1   0  12       40.02       46.59      4.83 o 
   0   0  12        5.50        8.89      3.78 o 
   1   0  12        2.81        2.64      3.38 o 
   2   0  12      207.66      199.00     10.25 o 
  -8   1  12      189.28      172.05     15.84 o 
  -7   1  12        8.90        6.76      1.97 o 
  -6   1  12       25.42       23.98      2.08 o 
  -5   1  12      187.27      208.63      6.04 o 
  -4   1  12       35.01       34.68      2.37 o 
  -3   1  12        9.68       10.47      2.39 o 
  -2   1  12       35.16       33.15      2.93 o 
  -1   1  12       56.93       60.37      6.10 o 
   0   1  12        3.70        3.94      2.77 o 
   1   1  12        0.09        0.66      2.40 o 
   2   1  12        0.90        0.65      2.48 o 
  -8   2  12        3.97        2.38      1.85 o 
  -7   2  12        2.63        4.51      2.17 o 
  -6   2  12       26.43       23.46      2.29 o 
  -5   2  12        3.35        4.61      2.24 o 
  -4   2  12        5.25        6.02      2.32 o 
  -3   2  12        0.00       -0.10      2.36 o 
  -2   2  12        5.95        7.12      2.36 o 
  -1   2  12        4.74        2.25      3.32 o 
   0   2  12        1.41        0.96      3.74 o 
   1   2  12        0.50        6.15      2.43 o 
   2   2  12        2.48        3.53      2.52 o 
  -7   3  12       14.91       11.52      2.86 o 
  -6   3  12       56.59       46.39      2.95 o 
  -5   3  12       75.26       84.68      4.47 o 
  -4   3  12        0.35        0.16      2.18 o 
  -3   3  12       50.33       60.10      2.45 o 
  -2   3  12      100.36      102.57      2.59 o 
  -1   3  12      149.57      154.47      7.66 o 
   0   3  12       13.08       13.08      2.77 o 
   1   3  12       13.74       10.35      3.45 o 
   2   3  12       13.94       12.58      2.44 o 
  -7   4  12      105.88      103.93     10.12 o 
  -6   4  12       74.30       75.52      4.52 o 
  -5   4  12       33.38       37.09      2.34 o 
  -4   4  12      183.49      194.08      6.26 o 
  -3   4  12       81.57       94.45      5.51 o 
  -2   4  12       25.90       27.00      2.49 o 
  -1   4  12      112.41      116.09      3.41 o 
   0   4  12       30.21       28.27      2.95 o 
   1   4  12        2.58        6.79      2.97 o 
   2   4  12      180.39      146.59      3.34 o 
  -7   5  12        6.60        7.99      2.56 o 
  -6   5  12      110.53      102.44      3.77 o 
  -5   5  12      146.60      151.02     11.75 o 
  -4   5  12       37.88       36.10      2.15 o 
  -3   5  12       36.65       37.19      2.16 o 
  -2   5  12      145.94      153.50      2.90 o 
  -1   5  12       24.29       24.03      2.42 o 
   0   5  12       16.00        8.33      2.66 o 
   1   5  12       26.78       24.17      3.23 o 
  -6   6  12       25.40       21.51      2.33 o 
  -5   6  12       22.71       17.28      2.25 o 
  -4   6  12      111.56      115.22      5.43 o 
  -3   6  12       27.80       27.59      2.06 o 
  -2   6  12        6.13        8.65      2.20 o 
  -1   6  12       17.45       15.16      2.44 o 
   0   6  12       14.67        8.97      2.73 o 
   1   6  12        1.38        4.65      2.70 o 
  -5   7  12       12.89        8.92      2.27 o 
  -4   7  12        1.25        1.24      2.15 o 
  -3   7  12        0.02        3.25      2.02 o 
  -2   7  12       18.46       15.93      2.33 o 
  -1   7  12       38.83       36.66      2.85 o 
   0   7  12        0.04        2.07      2.40 o 
  -3   8  12        3.98        3.40      2.02 o 
  -2   8  12        1.23        2.88      2.32 o 
  -6   1  13       29.97       26.32      2.43 o 
  -5   1  13        0.01        1.76      2.21 o 
  -4   1  13        4.03        5.82      2.41 o 
  -3   1  13      148.24      146.64      7.38 o 
  -2   1  13       26.15       27.85      3.27 o 
  -1   1  13       20.96       20.07      5.79 o 
   0   1  13       23.54       18.34      2.86 o 
  -6   2  13       54.58       54.92      4.93 o 
  -5   2  13      194.24      202.37      3.25 o 
  -4   2  13        0.02        2.73      2.43 o 
  -3   2  13      212.46      257.70      4.32 o 
  -2   2  13       83.15       77.61      3.09 o 
  -1   2  13       17.81       18.32      3.36 o 
   0   2  13       62.35       62.19      3.10 o 
  -6   3  13       43.93       36.76      2.55 o 
  -5   3  13        0.10        0.96      2.20 o 
  -4   3  13       84.20       84.77      6.59 o 
  -3   3  13      201.64      205.65      8.33 o 
  -2   3  13       11.53       11.45      2.84 o 
  -1   3  13       17.89       15.96      3.41 o 
   0   3  13       48.79       32.45      2.96 o 
  -5   4  13       10.19       10.06      2.37 o 
  -4   4  13       35.07       32.52      2.49 o 
  -3   4  13       13.51       12.82      2.37 o 
  -2   4  13       38.23       38.25      2.84 o 
  -1   4  13       18.15       14.23      2.92 o 
  -4   5  13        9.34        9.41      2.26 o 
  -3   5  13        6.45        4.81      2.26 o 
  -2   5  13        5.90        5.79      2.53 o 
  -1   5  13        6.20       10.90      2.80 o 
                                                 
